# Supplementary material for: The effects of Ramadan fasting on clinical and biochemical markers among hemodialysis patients: A prospective cohort study
Source: PLoS One. 2019 Jun 24;14(6):e0218745. doi: 10.1371/journal.pone.0218745 (PMC6590819; doi:10.1371/journal.pone.0218745)
Supplement: S1 File — (XLSX) [file pone.0218745.s001.xlsx]

## Sheet: Pre
ID	Index	Ortholinear	Orthoquadratic	Group	Age	Sex	Education	Hypertension	Diabetes	HD_period	Albumin	Potassium	UreaBUN	Creatine	IDWG	Hmg	Phosphorous	Sodium	Calcium	Platelets	Erythrocytes
1300556	0	-1	1	2	76	0	0	1	0	9	3	4.24	53	8.06	2500	10.95	4.3	134	8.5	201.2	3.64
1300556	1	0	-2	2	76	0	0	1	0	9	2.9	5.6	52.3	9	2500	5.07	3.9	131	9.3	19	8
1300556	2	1	1	2	76	0	0	1	0	9	3.7	4.93	41.2	8.199	2140	10	4.8	138	10.4	169.9	3.6
1303665	0	-1	1	1	54	0	0	1	1	5	4.4	4.42	53	8.06	3500	10.95	5.9	133	8	201.2	3.64
1303665	1	0	-2	1	54	0	0	1	1	5	4	4.8	87.9	11.6	3500	10.95	7.2	133	7.4	135.8	3.69
1303665	2	1	1	1	54	0	0	1	1	5	4.7	4.72	62.1	10.5	3640	12.26	6.5	134	8.8	134.3	3.96
1300558	0	-1	1	1	22	0	0	0	0	0	4.1	4.55	55.3	8.6	3500	10.55	5.3	134	8.6	95.5	3.14
1300558	1	0	-2	1	22	0	0	0	0	0	4.3	5.67	69.09	8.8	3500	10.55	5.2	133	9.6	96.2	3.2
1300558	2	1	1	1	22	0	0	0	0	0	4.6	4.39	62.7	9	3030	10.18	5.5	136	9.2	82.6	3.09
1710917	0	-1	1	2	85	0	0	0	0	0	3.8	4.08	20.3	3.9	2500	10.31	3.5	137	8.7	213.1	3.35
1710917	1	0	-2	2	85	0	0	0	0	0	3.7	3.94	33.79	4.8	2500	10.97	4.5	138	8.5	183.3	3.69
1710917	2	1	1	2	85	0	0	0	0	0	4.2	4.72	25.6	4.7	3040	12.49	3.8	140	10.7	139.9	4.22
1303377	0	-1	1	1	70	1	0	0	0	5	3.9	4.64	46.8	7.3	3000	12.5	3.8	139	9.7	177.1	4.34
1303377	1	0	-2	1	70	1	0	0	0	5	3.7	5.24	52.1	7.4	3000	12.5	3.9	135	8.9	141.3	4.269
1303377	2	1	1	1	70	1	0	0	0	5	4.1	4.58	53.3	7.2	4240	12.24	4.1	137	9.7	168	4.21
1404032	0	-1	1	2	20	1	0	0	0	0	3.9	5.98	53	8.06	1000	10.95	4.4	134	9.6	201.2	3.64
1404032	1	0	-2	2	20	1	0	0	0	0	4	4.97	35.2	5.9	1000	7.54	3.1	135	9.7	430.6	2.91
1404032	2	1	1	2	20	1	0	0	0	0	3.9	4.97	22.3	4.3	760	7.87	2.5	138	8.8	350.4	2.95
1300575	0	-1	1	2	38	0	0	1	0	5	3.6	4.67	33.6	5.3	3000	10.06	2.5	136	8.6	317.6	4.01
1300575	1	0	-2	2	38	0	0	1	0	5	3.8	5.72	101.2	7.7	3000	10.43	3.9	136	7.9	222.1	4.21
1300575	2	1	1	2	38	0	0	1	0	5	4.1	5.38	60.1	6.5	1876	11.5	4.4	140	9.5	372.6	4.68
1300010	0	-1	1	1	61	0	0	1	0	8	4.1	4.7	43.8	7.3	5000	10.88	4	135	8.9	287	4.17
1300010	1	0	-2	1	61	0	0	1	0	8	3.6	5.06	78.9	9.1	5000	10.88	4.2	131	9	152.4	4.17
1300010	2	1	1	1	61	0	0	1	0	8	3.7	5.45	52.5	7.9	5700	9.33	5.6	135	9.3	265.2	3.51
1300388	0	-1	1	1	39	1	0	0	0	7	4.7	4.75	55.4	11.1	5500	11.87	5.3	131	9.9	143.9	3.63
1300388	1	0	-2	1	39	1	0	0	0	7	4.1	4.93	75.4	11.9	5500	11.78	4.7	134	9.1	94.6	3.28
1300388	2	1	1	1	39	1	0	0	0	7	4.8	5.17	64.7	12.1	4920	12.88	4.4	136	9.6	137.4	4.08
1400998	0	-1	1	2	44	1	0	1	1	7	3.9	4.32	40.7	10.9	3000	12.34	4.5	133	8.5	216.3	3.82
1400998	1	0	-2	2	44	1	0	1	1	7	4.3	5.52	43.4	14.9	3000	12.73	7.7	131	9.5	281.3	4.62
1400998	2	1	1	2	44	1	0	1	1	7	4.6	5.4	38.2	12.5	2820	14.42	6.3	134	9.7	333.1	4.54
1508211	0	-1	1	2	52	0	0	1	0	8	3.6	4.94	58.3	4.9	2000	12.07	3.8	135	8.4	240.1	4.57
1508211	1	0	-2	2	52	0	0	1	0	8	3.7	5	52.8	5	2000	12.05	5.5	138	8.6	177.9	4.59
1508211	2	1	1	2	52	0	0	1	0	8	4	4.51	40.29	4.9	2360	12.35	5	140	9.1	197.6	4.68
1300074	0	-1	1	1	63	0	1	0	0	9	4.1	4.29	54.7	8	5000	11.58	4.6	135	8.8	329	4.11
1300074	1	0	-2	1	63	0	1	0	0	9	3.8	4.38	107.7	14.3	5000	11.58	4.4	132	8.8	258.7	3.74
1300074	2	1	1	1	63	0	1	0	0	9	3.9	5.25	69.8	10.7	5740	10.11	4.9	137	8.9	242	3.59
1402191	0	-1	1	1	66	1	2	1	1	5	4.1	4.86	57.5	6.7	5500	10.16	6.3	134	9.7	204.6	3.35
1402191	1	0	-2	1	66	1	2	1	1	5	3.7	4.7	71.8	8.6	5500	10.16	4.2	133	9.4	219.7	3.18
1402191	2	1	1	1	66	1	2	1	1	5	4.3	5.98	69	7.9	5180	11.15	5.7	135	9.3	170.4	3.63
1300629	0	-1	1	2	31	1	0	1	0	18	4.4	4.75	67.9	10	2500	13.68	7.4	137	7.7	131.9	4.22
1300629	1	0	-2	2	31	1	0	1	0	18	4.3	4.71	49.3	10.7	2500	14.1	3.6	136	8.4	128	4.33
1300629	2	1	1	2	31	1	0	1	0	18	4.6	4.92	61.4	9.8	3560	13.39	5.1	141	8.5	121.9	4.16
1701816	0	-1	1	2	55	0	0	1	1	6	3.5	4.16	51.7	3.4	2500	9.51	3.8	133	8.5	182.3	3.88
1701816	1	0	-2	2	55	0	0	1	1	6	3.6	5.04	90	5.5	2500	9.2	5	127	8.8	151.4	3.82
1701816	2	1	1	2	55	0	0	1	1	6	3.9	4.43	61.1	4.099	3300	11.08	3.5	133	9.2	164.2	4.43
1300030	0	-1	1	1	59	1	0	1	1	7	4.4	5.37	67	10.9	5500	12.58	5.8	134	10.1	151.8	4.19
1300030	1	0	-2	1	59	1	0	1	1	7	4.3	5.53	79.9	13.7	5500	12.58	5.3	130	9.8	98	3.83
1300030	2	1	1	1	59	1	0	1	1	7	4.8	6.26	90.3	12.4	6440	12.28	6.1	132	10.7	138.4	4.19
1300029	0	-1	1	2	47	1	0	0	1	8	3.7	4.17	54.7	8	5500	12.96	6.8	134	8	243.6	4.42
1300029	1	0	-2	2	47	1	0	0	1	8	3.5	4.68	81.3	12.1	5500	12.75	7.4	133	7.8	221.5	4.3
1300029	2	1	1	2	47	1	0	0	1	8	3.9	4.38	65.7	10.3	5060	13.31	5.8	135	7.9	39.9	4.26
1706828	0	-1	1	2	43	1	0	0	0	0	4	4.72	73.5	9.699	5000	10.81	6.2	134	8.6	165.7	3.33
1706828	1	0	-2	2	43	1	0	0	0	0	3.6	4	67.2	11.2	5000	10.41	6.9	136	7.7	207	3.27
1706828	2	1	1	2	43	1	0	0	0	0	3.93	4.27	76.8	11.73	5460	11.94	6.89	134	8.5	161.1	3.76
1504472	0	-1	1	0	66	1	0	0	1	4	3.9	5.86	68.2	10.1	4000	14.21	7.2	130	9.5	153.5	4.24
1504472	1	0	-2	0	66	1	0	0	1	4	3.6	5.81	69.5	11.4	4000	14.21	5.2	135	8.4	223.4	3.69
1504472	2	1	1	0	66	1	0	0	1	4	4.1	5.18	62.4	9.7	6580	12.67	6	138	8.3	183.1	4
1300050	0	-1	1	2	75	1	0	0	0	10	4.2	5.68	61.7	8.5	3500	12.89	5.5	135	9.2	154.3	4.09
1300050	1	0	-2	2	75	1	0	0	0	10	3.9	5.95	49	9.19	3500	12.33	3	135	9.4	125.2	4.019
1300050	2	1	1	2	75	1	0	0	0	10	4.2	6.42	74.2	8.199	4120	13.16	4.6	135	9.4	126.2	4.12
1410237	0	-1	1	1	65	1	0	0	1	4	3.3	4.6	65.3	7.3	3000	11.75	3.4	130	9	130.69	3.57
1410237	1	0	-2	1	65	1	0	0	1	4	3	4.38	67.2	8.3	3000	11.75	2.6	130	9.1	150	3.48
1410237	2	1	1	1	65	1	0	0	1	4	3	3.8	59.6	7.7	3100	12.18	4.4	134	8.7	139	3.65
1506167	0	-1	1	2	29	1	0	1	0	10	4.2	5	53	8.06	4000	10.95	6.5	135	10.2	201.2	3.64
1506167	1	0	-2	2	29	1	0	1	0	10	4.2	4.74	65.09	9.5	4000	9.57	6.3	136	10	169.9	3.28
1506167	2	1	1	2	29	1	0	1	0	10	4.4	4.75	75.3	10.19	2880	9.63	6.5	139	10.3	139	3.29
1300561	0	-1	1	1	65	1	0	0	0	11	3.5	4.21	43.2	7.4	3000	12.91	4.8	141	9.4	179.3	4
1300561	1	0	-2	1	65	1	0	0	0	11	3.4	4.29	66.8	9.1	3000	12.91	5.2	141	8.8	136.5	4.2
1300561	2	1	1	1	65	1	0	0	0	11	3.9	5.17	52.9	8.3	2460	13.74	5.5	142	9.6	146	4.3
1403025	0	-1	1	1	62	1	1	1	0	4.5	3.7	4.24	31.5	8.4	2000	12.68	4.7	141	7.4	154.19	3.35
1403025	1	0	-2	1	62	1	1	1	0	4.5	3.1	3.75	57.4	11.1	2000	12.68	4.7	137	8.1	186.4	3.17
1403025	2	1	1	1	62	1	1	1	0	4.5	3.8	4.44	38.5	7.4	2000	12.41	4.4	143	7.9	168.9	3.27
1300006	0	-1	1	2	46	0	0	1	0	10	4.2	4.38	53	8.06	4500	10.95	5.1	136	9	201.2	3.64
1300006	1	0	-2	2	46	0	0	1	0	10	4	5.32	81.5	10.4	4500	8.71	7.3	136	8.7	295.3	3.14
1300006	2	1	1	2	46	0	0	1	0	10	4.7	5.5	70.3	8.4	2100	8.95	7.9	139	9.3	291.5	3.18
1301591	0	-1	1	2	70	0	0	1	1	5	4	4.64	71	8.3	3000	11.76	5.7	138	9.8	317.7	3.71
1301591	1	0	-2	2	70	0	0	1	1	5	3.7	4.39	62.8	7.9	3000	9.37	4.2	139	9.2	263.1	3.24
1301591	2	1	1	2	70	0	0	1	1	5	4	5.27	58.1	9.8	2920	11.53	7	140	10.2	265.3	3.79
1300381	0	-1	1	1	51	0	0	1	0	8.5	4.7	4.86	55.4	11	4500	7.82	5.7	134	9.9	234.7	2.71
1300381	1	0	-2	1	51	0	0	1	0	8.5	4.3	5.57	58.8	12.6	4500	7.82	5.2	135	9.7	244.6	3.08
1300381	2	1	1	1	51	0	0	1	0	8.5	4.6	4.89	60.1	11	4100	9.24	5.3	136	10.4	221.4	3.23
1300011	0	-1	1	1	54	1	1	1	1	7.5	4.2	4.84	58.6	9.9	5500	8.76	5.7	134	10	209.5	3.11
1300011	1	0	-2	1	54	1	1	1	1	7.5	4.2	5.28	77.3	11.2	5500	8.76	6.4	136	9.6	225.3	3.03
1300011	2	1	1	1	54	1	1	1	1	7.5	4.4	6.72	85	11.4	6500	9.6	8.3	135	9.5	194.2	3.38
1302653	0	-1	1	2	52	1	1	1	1	5	3.8	4.95	63.4	18	4500	10.2	5.3	126	8.9	21	3.1
1302653	1	0	-2	2	52	1	1	1	1	5	3.7	4.34	70	13.8	4500	11.92	5	133	9.1	159.4	3.82
1302653	2	1	1	2	52	1	1	1	1	5	4.1	4.33	61.4	11.9	3000	12.73	4.2	133	9.6	127.1	4.07
1300563	0	-1	1	2	57.3	1	0	1	0	9	2.3	2.81	36.1	3.1	3422	8.56	2.5	135	7.6	151.9	3.02
1300563	1	0	-2	2	57.3	1	0	1	0	9	2.5	4.88	81.7	6	3422	11.2	5	132	7.5	246.2	3.96
1300563	2	1	1	2	57.3	1	0	1	0	9	3.8	4.84	53	8.06	3422	10.95	4.4	137.7	8.86	201.2	3.64
1508653	0	-1	1	2	79	1	0	0	0	0.167	3	3.76	48.2	5.2	3000	9.87	4.3	140	8.4	195.8	3.44
1508653	1	0	-2	2	79	1	0	0	0	0.167	3.1	3.89	55.2	7	3000	10.84	4.9	139	8.6	257.5	3.9
1508653	2	1	1	2	79	1	0	0	0	0.167	3.4	4.95	87.2	6.5	2600	12.08	5.8	143	9.1	192.3	4.29
1610588	0	-1	1	1	52	0	1	1	0	2.13	4.1	5.5	34.5	7.8	3000	10.94	3.7	137	9.6	211.1	3.93
1610588	1	0	-2	1	52	0	1	1	0	2.13	3.9	5.19	55.7	9.8	3000	10.94	4.5	138	9.8	159.6	3.71
1610588	2	1	1	1	52	0	1	1	0	2.13	4.4	5.76	41.7	8.3	1500	11.13	4.7	139	9.9	205.6	4.21
1400069	0	-1	1	1	80	0	0	0	0	0	4.2	4.58	62.7	6.6	2000	10.97	4.4	136	8.7	238.8	3.36
1400069	1	0	-2	1	80	0	0	0	0	0	3.9	4.75	58.9	6.3	2000	10.97	4.3	137	8.6	200.7	3.33
1400069	2	1	1	1	80	0	0	0	0	0	4	4	51.6	6.4	2600	11.47	3.9	139	8.7	198.1	3.58
1619339	0	-1	1	1	55	1	0	0	1	0	4.3	4.72	57.2	9.8	3500	12.39	6.6	132	9.5	233.4	3.51
1619339	1	0	-2	1	55	1	0	0	1	0	4.6	4.63	67.4	11	3500	12.39	6.6	133	8.8	262	3.43
1619339	2	1	1	1	55	1	0	0	1	0	4.3	5.18	73	10.3	3422	11.15	4.5	133	9.7	234.7	3.22
1700328	0	-1	1	1	60	1	0	0	1	0	4	3.89	44.9	7.6	3000	10.75	3.2	140	8.4	118.9	3.68
1700328	1	0	-2	1	60	1	0	0	1	0	4	4.89	60.2	7.9	3000	10.75	3.5	137	8.9	137.9	3.7
1700328	2	1	1	1	60	1	0	0	1	0	4.3	4.68	53.6	8.2	3320	11.57	4.8	135	8.9	141.5	3.94
1407572	0	-1	1	1	51	0	0	0	1	4	3.7	5.52	48.3	7	5000	9.46	4	134	7.6	547.9	3.21
1407572	1	0	-2	1	51	0	0	0	1	4	3.5	4.85	80.7	9.6	5000	9.46	4.4	133	7.5	434.3	2.95
1407572	2	1	1	1	51	0	0	0	1	4	3.32	4.72	49.2	7.66	3500	9.25	4.52	127	7.62	467.2	3.19
1409806	0	-1	1	1	54	0	1	0	0	2.66	3.9	5.28	76.7	9.8	3500	10.51	5.3	135	8.7	205	3.05
1409806	1	0	-2	1	54	0	1	0	0	2.66	3.6	6.71	77.4	10.5	3500	10.51	4.1	134	8.5	207.5	3.15
1409806	2	1	1	1	54	0	1	0	0	2.66	4	5.35	64.1	9.5	4841	11.16	5.6	136	9.1	244.8	3.18
1515443	0	-1	1	2	75	1	0	0	1	0.1	4.1	4.56	71.2	6.1	3500	12.75	3.7	133	8.5	286.3	4.17
1515443	1	0	-2	2	75	1	0	0	1	0.1	3.9	4.76	66.8	6	3500	12.45	3.8	134	8.9	265.6	4.19
1515443	2	1	1	2	75	1	0	0	1	0.1	4.5	4.97	56.5	6.6	3422	13.73	4.6	138	9.5	247.4	4.33
1602044	0	-1	1	1	57	1	0	0	0	2.5	4.2	4.08	64.8	11.9	4000	11.72	5.5	138	9.3	211.4	3.51
1602044	1	0	-2	1	57	1	0	0	0	2.5	3.8	5.38	97	14.6	4000	11.72	5.8	132	8.6	202.2	2.97
1602044	2	1	1	1	57	1	0	0	0	2.5	4.09	4.83	60.4	12.15	3620	10.76	6.49	135	9.14	196.2	3.19
1514638	0	-1	1	2	53	1	0	1	1	0	3.8	5.82	71.5	6.9	4500	11.07	3.9	131	8.4	278.7	5.54
1514638	1	0	-2	2	53	1	0	1	1	0	3.8	4.74	73.09	8.69	4500	10.87	3.7	132	8.5	255.9	3.51
1514638	2	1	1	2	53	1	0	1	1	0	4.2	5.18	52	7.8	3242	12.63	3.5	136	8.9	283.7	4.05
1405123	0	-1	1	0	68	1	0	1	0	3.5	4.3	4.08	49.3	8	3500	10.99	4.6	138	9.4	64.5	3.39
1405123	1	0	-2	0	68	1	0	1	0	3.5	4	5.38	46.7	9.6	3500	10.99	5.7	132	9	53.7	3.64
1405123	2	1	1	0	68	1	0	1	0	3.5	4.3	4.47	62.9	8.6	2720	12.14	6.1	138	9.1	50.3	3.89
1505684	0	-1	1	2	62	0	0	0	1	2.5	3.9	5.07	49.7	6.9	4000	11.63	3.8	131	8.9	171.1	3.68
1505684	1	0	-2	2	62	0	0	0	1	2.5	3.9	4.19	56	7.1	4000	11.35	2.7	132	8.5	147	3.79
1505684	2	1	1	2	62	0	0	0	1	2.5	4.2	4.99	54.8	6.7	4500	11.49	4.4	132	8.9	129.5	3.73
1612311	0	-1	1	2	58	0	0	0	0	1.25	3.7	4.52	31.2	5.3	2000	9.16	4.2	134	8	78.599	3.01
1612311	1	0	-2	2	58	0	0	0	0	1.25	3.7	6.73	46.7	8.6	2000	9.53	4.7	136	8.4	108.7	3.15
1612311	2	1	1	2	58	0	0	0	0	1.25	3.46	5.39	44	7.58	2160	10.91	5.41	131	8.09	77.9	3.59
1300661	0	-1	1	2	54	0	0	1	0	14	4	5.43	62.2	8.699	3500	9.47	8.4	137	9.5	315.39	3.74
1300661	1	0	-2	2	54	0	0	1	0	14	3.5	4.95	76.3	10.1	3500	10.39	8.4	137	9.4	280.2	4.019
1300661	2	1	1	2	54	0	0	1	0	14	3.9	5.97	65	9.4	3760	11.62	8.6	139	10.2	224.5	4.51
1409829	0	-1	1	1	67	1	1	0	0	4	4.1	4.85	45.7	6.8	3500	11.72	3.9	132	9.7	62.2	3.6
1409829	1	0	-2	1	67	1	1	0	0	4	3.9	5.63	47.2	7.4	3500	11.72	3.4	142	10	49.2	3.56
1409829	2	1	1	1	67	1	1	0	0	4	3.8	5.26	38.4	6.8	3625	11.76	2.9	134	9.6	48.8	3.64
1500437	0	-1	1	1	22	0	0	0	0	0	4.3	4.55	55.3	9	2500	9.98	5.3	136	8.7	113.8	3.55
1500437	1	0	-2	1	22	0	0	0	0	0	3.9	5.28	55.1	10.5	2500	9.98	6.6	133	8.8	122	3.72
1500437	2	1	1	1	22	0	0	0	0	0	4	4.76	42.3	9.7	2460	10.81	5.2	138	9.4	126.3	3.79
1300617	0	-1	1	2	72	0	0	0	0	10	3.8	6	53	8.06	2000	7.6	4.4	137.7	8.86	313	2.71
1300617	1	0	-2	2	72	0	0	0	0	10	2.4	5.55	29.8	5.8	2000	9.33	3.5	132	7.5	331.1	3.34
1300617	2	1	1	2	72	0	0	0	0	10	3.8	4.84	53	8.06	1420	10.95	4.4	137.7	8.86	201.2	3.64
1300706	0	-1	1	1	66	0	0	1	1	6	3.7	3.16	28.7	6.7	3000	11.85	1.9	135	9.5	318	3.8
1300706	1	0	-2	1	66	0	0	1	1	6	3.2	4.71	67	12.6	3000	11.85	2.3	124	8.5	165.9	3.62
1300706	2	1	1	1	66	0	0	1	1	6	3.4	4.83	45.9	10.1	4100	10.27	4	134	8.7	209.7	3.38
1300578	0	-1	1	0	46	1	1	0	1	6	3.7	5.07	37	6.8	5000	11.19	3.2	131	9.1	224.5	3.58
1300578	1	0	-2	0	46	1	1	0	1	6	3.7	5.92	34.2	7.4	5000	11.19	3	131	9.6	180.2	4.04
1300578	2	1	1	0	46	1	1	0	1	6	3.9	6.06	44.5	7.6	5160	12.27	3.7	131	9.7	165.4	4
1512337	0	-1	1	2	61	1	0	1	0	2.92	4.3	5.04	80.9	11.2	4000	10.49	4.7	135	9.2	159.8	4.45
1512337	1	0	-2	2	61	1	0	1	0	2.92	4.2	5.92	106.7	13.7	4000	10.75	6.6	134	8.8	152.8	4.72
1512337	2	1	1	2	61	1	0	1	0	2.92	4.1	5.63	103.8	13.4	4780	10.89	6.6	138	8.7	125.7	4.74
1410177	0	-1	1	1	50	1	0	0	0	0	4	6.04	42	8	3000	9.64	7.8	133	11	127.8	3.31
1410177	1	0	-2	1	50	1	0	0	0	0	4	5.46	51.8	10.1	3000	9.64	7.2	136	10	131.5	2.95
1410177	2	1	1	1	50	1	0	0	0	0	3.9	5.22	41.8	9.1	3740	11.14	7.2	139	10.7	112.1	3.8
1611020	0	-1	1	2	62	1	0	0	1	0	4.1	5.32	79	11	1500	10.18	3.6	138	9.3	124.6	3.28
1611020	1	0	-2	2	62	1	0	0	1	0	4.1	5.37	65.7	12.1	1500	9.83	7	135	9.2	131.1	3.07
1611020	2	1	1	2	62	1	0	0	1	0	3.8	4.84	53	8.06	2950	10.95	4.4	137.7	8.86	201.2	3.64
1300615	0	-1	1	2	26	1	0	0	0	0	3.7	4.96	47.7	8.3	4500	7.87	5.6	135	8.4	166.7	2.54
1300615	1	0	-2	2	26	1	0	0	0	0	3.8	6.54	64.3	11.4	4500	7.34	6.3	133	9.7	174.9	2.41
1300615	2	1	1	2	26	1	0	0	0	0	3.8	5.04	65.9	8.8	3700	7.72	5.2	135	9.4	178.2	2.54
1404460	0	-1	1	1	58	0	1	1	0	4	3.8	4.38	49	7.7	3500	8.73	5.5	135	9.6	155.6	2.95
1404460	1	0	-2	1	58	0	1	1	0	4	3.7	5.26	58	9.69	3500	8.73	6.5	135	9.7	162	3.04
1404460	2	1	1	1	58	0	1	1	0	4	3.3	4.43	46.1	7.8	3800	8.73	5.7	140	8.7	129.5	2.89
1400614	0	-1	1	2	47	0	0	1	0	2.66	4.3	5.3	59.4	9	4000	10.95	3.4	132	9.6	139.1	3.64
1400614	1	0	-2	2	47	0	0	1	0	2.66	4	6.23	88.3	3.6	4000	10.74	4	132	9	221.5	3.28
1400614	2	1	1	2	47	0	0	1	0	2.66	4	5.68	67.09	11.3	4200	12.41	7.5	134	9	189.5	3.78
1618633	0	-1	1	0	75	1	2	1	0	0	4	5.23	48.4	7.6	2000	11.89	2.8	132	9.4	190.3	3.86
1618633	1	0	-2	0	75	1	2	1	0	0	3.8	5.42	76.2	11.5	2000	11.89	4.3	133	9.5	176.8	4.24
1618633	2	1	1	0	75	1	2	1	0	0	4	5.35	42.7	8.9	2680	12.25	2	137	9.8	192.8	3.96
1300044	0	-1	1	2	82	1	1	0	1	7	3.5	3.69	41.3	6.1	3500	12.79	4.5	132	8	242.2	4.22
1300044	1	0	-2	2	82	1	1	0	1	7	3.4	4.13	57.4	9	3500	11.81	5.4	134	8.4	272.6	3.95
1300044	2	1	1	2	82	1	1	0	1	7	3.7	4.57	58.3	8.9	4000	11.81	5.8	133	8.8	280.3	3.88
1300559	0	-1	1	1	31	0	0	0	0	0	4.1	4.33	49.5	8.6	3500	9.6	1.5	134	8.5	180	3
1300559	1	0	-2	1	31	0	0	0	0	0	3.8	5.45	59.7	9.69	3500	9.6	2.1	132	8.1	136.1	3.1
1300559	2	1	1	1	31	0	0	0	0	0	4.1	4.41	49.3	8.8	3880	12.58	2.7	136	7.4	144.7	3.73
1509036	0	-1	1	1	65	1	0	0	1	2.5	3.9	4.21	61.7	7.5	4000	11.21	5.2	131	9	76.599	3.52
1509036	1	0	-2	1	65	1	0	0	1	2.5	3.9	5.62	95.7	10.1	4000	11.21	6	133	8.8	57.2	3.01
1509036	2	1	1	1	65	1	0	0	1	2.5	3.8	4.07	46.3	6.6	3860	8.91	3.8	137	9	44.5	2.71
1411442	0	-1	1	1	57.3	1	0	0	1	3.167	3.9	4.14	52.7	6.5	3422	12.67	2.1	136	7.7	362.2	4.12
1411442	1	0	-2	1	57.3	1	0	0	1	3.167	4	4.86	52.9	8.1	3422	12.67	1.2	131	7.8	343.8	3.87
1411442	2	1	1	1	57.3	1	0	0	1	3.167	3.8	4.48	53	6.7	2760	10.2	1.9	139	8	326.1	3.23
1511486	0	-1	1	2	65	0	0	0	1	3	3.7	5.08	59.6	6.4	3500	11	4.7	139	8.4	93.3	3.67
1511486	1	0	-2	2	65	0	0	0	1	3	3.5	5.58	50.6	9.3	3500	10.77	4.5	135	8.7	178.8	3.81
1511486	2	1	1	2	65	0	0	0	1	3	3.7	5.68	81.4	8.199	3540	11.33	5.6	139	9.1	206.3	3.82
1300067	0	-1	1	1	41	1	1	1	0	7	3.8	4.75	54.2	8.9	5000	11.99	4.8	138	7.5	154.69	3.73
1300067	1	0	-2	1	41	1	1	1	0	7	3.9	5.61	65.8	10.1	5000	11.99	5.5	135	8	138.1	3.79
1300067	2	1	1	1	41	1	1	1	0	7	3.7	5.27	49.7	9.6	4860	10.56	4.9	138	7.6	157.1	3.46
1300379	0	-1	1	1	57.3	1	0	1	1	7	3.7	4.24	34.7	5.8	3422	8.37	2.3	137	8.8	207	3.72
1300379	1	0	-2	1	57.3	1	0	1	1	7	4	5.78	71.4	9.8	3422	8.37	4.5	134	9.4	181.9	4.49
1300379	2	1	1	1	57.3	1	0	1	1	7	4.1	6.31	62.4	9.7	4240	11.22	5.2	139	9.3	119.8	4.85
1616004	0	-1	1	1	44	1	0	1	1	0	3.9	4.64	53	8.06	5000	11.96	3.3	136	8	201.2	3.64
1616004	1	0	-2	1	44	1	0	1	1	0	3.8	5.21	57.5	8.6	5000	11.96	3.8	135	8.3	259.8	3.7
1616004	2	1	1	1	44	1	0	1	1	0	3.7	5.23	49.7	7.8	5520	11.73	3.6	142	8	206.3	3.84
1518525	0	-1	1	1	57	0	0	1	0	2.75	4.1	4.74	59.5	10	3000	11.2	5.3	135	10.3	221.2	3.42
1518525	1	0	-2	1	57	0	0	1	0	2.75	4.1	5.37	57.1	11.5	3000	11.2	5.5	133	9.4	215.7	3.47
1518525	2	1	1	1	57	0	0	1	0	2.75	4	5.29	57.6	9.2	3580	10.11	6.9	137	9.9	207.2	3.13
1300389	0	-1	1	2	65	1	0	0	1	6	4.2	5.34	41.5	8.4	4500	12.05	3.7	129	9.3	248.7	3.95
1300389	1	0	-2	2	65	1	0	0	1	6	3.7	6.23	50.6	9.3	4500	11.24	3.9	136	8.5	178.8	3.81
1300389	2	1	1	2	65	1	0	0	1	6	3.9	6.03	51	5.4	3960	11.81	8.8	131	9.1	189.2	3.93
1603639	0	-1	1	1	62	0	0	1	0	2.66	3.8	5.59	53	8.06	2000	10.95	4.5	135	8.9	201.2	3.64
1603639	1	0	-2	1	62	0	0	1	0	2.66	3.6	5.47	84.3	8.9	2000	10.95	4.3	136	8.6	144.3	2.5
1603639	2	1	1	1	62	0	0	1	0	2.66	3.6	5.33	83.4	7.2	2000	10.08	5.9	141	8.9	127.7	3.32
1300038	0	-1	1	2	83	1	0	0	0	9	3.4	3.61	40.5	8.6	3000	13.82	4.9	136	9.7	91.4	4.22
1300038	1	0	-2	2	83	1	0	0	0	9	3.4	3.94	43	9.4	3000	12.9	4.8	137	9.6	125.1	4.07
1300038	2	1	1	2	83	1	0	0	0	9	3.3	4.25	30.3	8.4	3320	13.25	5.1	138	10	104.4	4.2
1303572	0	-1	1	2	79	1	0	0	0	4	4.2	3.36	21.6	3.8	2000	9.31	3.2	139	9.5	315.7	2.96
1303572	1	0	-2	2	79	1	0	0	0	4	3.8	3.94	23.6	3.8	2000	10.24	4.4	141	9.3	272.6	2.96
1303572	2	1	1	2	79	1	0	0	0	4	3.9	3.63	22.5	4.4	1820	12.08	3.9	141	10	237.8	3.8
1300403	0	-1	1	1	30	1	0	0	0	7	4.4	5.11	39.1	9.199	6000	10.14	2	131	7.7	163.69	2.92
1300403	1	0	-2	1	30	1	0	0	0	7	4.6	6.18	72.59	14.4	6000	10.14	3.4	130	7.3	170	3.01
1300403	2	1	1	1	30	1	0	0	0	7	4.6	4.97	93.3	15.3	5380	10.1	3.6	133	7.4	152.5	2.86
1506444	0	-1	1	2	54	0	0	0	1	2.5	3.5	6.49	92.1	8.4	4000	9.16	6	130	8.4	222.3	2.85
1506444	1	0	-2	2	54	0	0	0	1	2.5	3.4	3.3	87.1	7.5	4000	9.08	6.1	127	8.7	221.2	2.87
1506444	2	1	1	2	54	0	0	0	1	2.5	3.4	5.16	67.2	6.5	4620	9.04	4.9	132	8.5	174.5	2.83
1617387	0	-1	1	2	46	0	0	0	0	0	4.2	5.19	54.1	11.8	5000	10.92	5.1	134	8.5	225.5	3.61
1617387	1	0	-2	2	46	0	0	0	0	0	3.8	6	67.09	7.6	5000	10.1	6.6	134	8.2	249.1	3.33
1617387	2	1	1	2	46	0	0	0	0	0	3.8	4.84	55.1	7.1	4640	10.95	4.7	137.7	8.9	201.2	3.64
1706677	0	-1	1	2	70	1	0	0	1	1	3.8	4.35	44.8	6.5	2000	11.22	4.2	137	8.3	205.3	4.24
1706677	1	0	-2	2	70	1	0	0	1	1	3.4	5.63	53.9	4.09	2000	11.89	4.3	136	8.4	308.2	4.62
1706677	2	1	1	2	70	1	0	0	1	1	3.6	5.14	72.8	9.3	2120	11.94	6.2	135	8.6	236.7	4.73
1303214	0	-1	1	0	70	1	0	0	0	2.41	3.3	4.52	54.7	6	3000	12.85	4.2	134	8.9	156.4	4.05
1303214	1	0	-2	0	70	1	0	0	0	2.41	3.5	6.22	87.6	7.7	3000	12.85	5.2	134	9.2	89.9	4.01
1303214	2	1	1	0	70	1	0	0	0	2.41	3.5	5.09	75	7.4	3000	11.64	4.3	140	9.1	142.1	3.7
1507878	0	-1	1	1	85	0	0	0	0	3.25	3.9	4.74	71.3	8.9	3000	10.05	7.3	133	8	259.5	3.23
1507878	1	0	-2	1	85	0	0	0	0	3.25	3.8	4.51	49.6	8.3	3000	10.05	5.4	135	8.4	215.3	3.29
1507878	2	1	1	1	85	0	0	0	0	3.25	3.8	4.84	53	8.06	3000	10.95	4.4	137.7	8.86	201.2	3.64
1619241	0	-1	1	2	72	1	0	0	1	0	4.2	4.17	38.9	6.2	3000	10.95	2.6	134	8.9	203.2	4.24
1619241	1	0	-2	2	72	1	0	0	1	0	3.8	5.17	53	8.06	3000	11.76	4.4	137.7	8.86	201.2	3.64
1619241	2	1	1	2	72	1	0	0	1	0	4	4.23	44.4	7	3422	11.98	3.3	138	8.9	213.7	4.28
1302321	0	-1	1	2	49	1	0	1	1	0	3.7	4.39	64.3	8.5	6000	13.18	5.4	128	9.1	307	3.99
1302321	1	0	-2	2	49	1	0	1	1	0	3.9	4.84	100.2	10.3	6000	12.28	5.4	126	8.8	280	3.78
1302321	2	1	1	2	49	1	0	1	1	0	3.6	4.88	81.59	9.699	2640	12.88	7	136	9.2	333.3	4.01
1704832	0	-1	1	1	68	1	0	0	0	0.17	3.5	4.21	42.9	2.9	3000	12.52	2.3	136	8.9	130.9	4.63
1704832	1	0	-2	1	68	1	0	0	0	0.17	3.9	4.18	51.9	3.9	3000	12.52	3.1	135	9.1	133.6	4.92
1704832	2	1	1	1	68	1	0	0	0	0.17	3.8	4.84	53	8.06	3180	10.95	4.4	137.7	8.86	201.2	3.64
1702263	0	-1	1	1	55	0	0	0	1	0	3.8	4.52	48.6	6.5	4000	11.19	5.6	131	8.9	329.5	3.78
1702263	1	0	-2	1	55	0	0	0	1	0	3.8	5.47	78.09	9.5	4000	11.19	6.5	131	9.2	320.7	4.11
1702263	2	1	1	1	55	0	0	0	1	0	3.5	4.71	51.7	8	3740	10.23	5.7	135	9.4	292.6	3.53
1619363	0	-1	1	2	79	1	0	0	1	0	3.4	3.9	33	4.5	2500	10.02	3.1	135	9.1	140.9	4.19
1619363	1	0	-2	2	79	1	0	0	1	0	3.4	4.86	39.7	4.5	2500	9.53	2.8	137	9.4	135.1	4.11
1619363	2	1	1	2	79	1	0	0	1	0	3	3.43	36.9	4.8	2840	9.17	2.1	137	8.9	122	4.03
1404036	0	-1	1	1	70	1	1	1	0	2.5	4.2	4.59	53.9	7.4	3500	10.86	4	137	8.8	192	3.79
1404036	1	0	-2	1	70	1	1	1	0	2.5	4.1	4.86	52.5	8.4	3500	10.86	5	135	9.1	214.7	4.139
1404036	2	1	1	1	70	1	1	1	0	2.5	3.9	4.5	62.6	8.6	4500	11.11	5	139	9.1	184.3	4.06
1608978	0	-1	1	2	70	0	0	0	0	2.25	4	3.91	43	5.2	3200	8.83	3.6	136	9.4	277.39	2.8
1608978	1	0	-2	2	70	0	0	0	0	2.25	3.9	3.6	50.7	7.8	3200	8.38	4.6	136	9.7	275.3	2.85
1608978	2	1	1	2	70	0	0	0	0	2.25	3.9	4.07	39.1	6.8	2620	9.99	3.7	138	10.3	192.2	3.25
1619283	0	-1	1	1	50	1	0	0	0	0	3.9	4.5	63.4	8.4	3800	9.02	2.7	138	8.6	257.1	3.54
1619283	1	0	-2	1	50	1	0	0	0	0	3.7	5.1	61	9.8	3800	9.2	3.1	135	8.5	186.6	3.59
1619283	2	1	1	1	50	1	0	0	0	0	4	5.44	79.3	11.9	3560	10.25	5	138	7.8	181.6	3.99
1410993	0	-1	1	2	60	1	0	0	1	0	4	3.51	51.9	5.36	2500	10.38	3.9	134	8.8	144	3.44
1410993	1	0	-2	2	60	1	0	0	1	0	4	3.91	41.5	5.6	2500	11.21	4.3	131	9.5	153.1	3.38
1410993	2	1	1	2	60	1	0	0	1	0	3.9	3.57	60.6	6.5	2360	11.98	3.6	134	9.2	162.9	3.74
1614066	0	-1	1	1	44	0	0	0	0	0	4	4.32	47.3	7.9	3500	9.65	3.8	138	8.6	252.5	2.83
1614066	1	0	-2	1	44	0	0	0	0	0	4.3	5.7	69.4	11	3500	9.65	6.8	133	8.7	227	3.02
1614066	2	1	1	1	44	0	0	0	0	0	4.2	5.16	77.8	10.3	3100	11.37	8.5	133	9.2	268.4	3.32
1500338	0	-1	1	0	54	0	0	0	1	0	3.3	5.56	48.5	6.9	3500	10.99	4.3	131	9.6	337.2	3.48
1500338	1	0	-2	0	54	0	0	0	1	0	3.5	6.19	40.7	6.1	3500	10.99	3.1	132	9.4	347.7	3.14
1500338	2	1	1	0	54	0	0	0	1	0	3.6	5.47	42.4	6	4660	9.96	4.7	138	10	344.8	3.21
1300043	0	-1	1	2	69	1	0	0	1	0	4.4	4.16	53.5	10.19	3500	12.87	3.6	133	9.4	53.5	4.7
1300043	1	0	-2	2	69	1	0	0	1	0	3.8	4.84	53	8.06	3500	10.95	4.4	137.7	8.86	201.2	3.64
1300043	2	1	1	2	69	1	0	0	1	0	4.3	4.03	51.3	10.8	3400	13.01	4	138	9.6	235.1	4.71
1704093	0	-1	1	2	71	0	0	1	1	0	3.48	4.35	45.7	5.03	3500	10.64	3.3	132	9.22	111.9	3.4
1704093	1	0	-2	2	71	0	0	1	1	0	3.8	4.68	43.8	3.9	3500	11.78	3.2	133	9.4	99.6	3.76
1704093	2	1	1	2	71	0	0	1	1	0	3.3	4.56	55.4	5.099	3250	12.64	4.1	134	9	113.8	3.96
1716544	0	-1	1	1	28	0	0	0	0	0	3.79	5.32	50.5	9.539	4000	10.9	3.84	139	8.21	185.9	3.56
1716544	1	0	-2	1	28	0	0	0	0	0	3.7	4.12	52.7	10.4	4000	10.9	3.5	135	7.9	166.9	3.36
1716544	2	1	1	1	28	0	0	0	0	0	3.8	4.13	37.4	8.1	4140	12.05	2.5	143	8.5	192.8	3.89
1518298	0	-1	1	2	64	0	0	0	1	2.5	3.16	4.74	28.8	6.89	4500	10.37	3.31	134	8.55	298.7	3.44
1518298	1	0	-2	2	64	0	0	0	1	2.5	3.5	5.07	59.1	6.9	4500	10.1	3.5	131	9.3	202.5	3.44
1518298	2	1	1	2	64	0	0	0	1	2.5	3.5	5.26	43	7.4	3260	11.99	4.7	124	8.4	240.2	3.86
1300406	0	-1	1	1	49	0	2	1	0	10	4.1	6.64	43.7	8.24	3000	13.51	3.85	134	8.53	187.8	4.21
1300406	1	0	-2	1	49	0	2	1	0	10	3.9	4.62	36	8.4	3000	13.51	2.4	135	8.8	171.6	4.15
1300406	2	1	1	1	49	0	2	1	0	10	3.8	6.32	35.4	8.1	3422	12.43	3.8	133	8.3	191.3	3.91
1603991	0	-1	1	1	67	1	0	0	1	0	3.87	5.16	55	4.38	3500	12.39	4.37	135	9.82	188.2	4.04
1603991	1	0	-2	1	67	1	0	0	1	0	3.8	5.05	70.2	4.2	3500	10.95	4.5	132	9.2	186.8	4.17
1603991	2	1	1	1	67	1	0	0	1	0	3.8	4.84	53	8.06	3700	10.95	4.4	137.7	8.86	201.2	3.64
1509165	0	-1	1	2	57.3	1	0	1	1	0	3.7	4.62	47.7	5.9	3422	10.52	3.9	120	8.7	300.2	3.73
1509165	1	0	-2	2	57.3	1	0	1	1	0	3.5	4.53	51.7	7	3422	9.82	5.4	124	8.3	302	3.55
1509165	2	1	1	2	57.3	1	0	1	1	0	3.7	4.04	46.7	7.3	5400	11.71	5.6	129	8.8	279.8	4.04
1300404	0	-1	1	1	57.3	1	0	1	0	7.5	4	5.01	62.7	10.33	3422	12.36	5.53	137	8.67	103.8	4.22
1300404	1	0	-2	1	57.3	1	0	1	0	7.5	4	5.82	78.7	11.8	3422	12.36	5.4	133	9	155.9	3.92
1300404	2	1	1	1	57.3	1	0	1	0	7.5	4.5	5	78.8	11.4	5560	11.26	4.3	135	9.8	133.7	3.75
1300405	0	-1	1	2	37	1	0	1	0	8	4.18	5.25	58.4	14.81	4000	12.49	5.09	134	10.24	204.4	3.79
1300405	1	0	-2	2	37	1	0	1	0	8	3.9	4.92	63.6	13	4000	10.07	4.9	133	9.5	210.7	3.04
1300405	2	1	1	2	37	1	0	1	0	8	4	5.11	61.3	14.5	3422	12.4	6	133	10	209.2	3.55
1300402	0	-1	1	1	63	0	0	0	1	9	3.86	5.47	52	6.35	4500	11.88	4.19	136	9.59	287.39	3.9
1300402	1	0	-2	1	63	0	0	0	1	9	3.9	5.64	59.1	6.8	4500	11.88	4.5	134	8.7	288.1	3.68
1300402	2	1	1	1	63	0	0	0	1	9	3.9	5.3	51	6.7	3422	10.1	5.2	138	8.8	292.1	3.33
1706183	0	-1	1	1	51	1	0	1	1	0	3.58	5.03	41.4	9.43	2500	11.34	3.27	137	9.26	255.5	3.5
1706183	1	0	-2	1	51	1	0	1	1	0	3.6	5.53	59.6	12	2500	11.34	3.2	133	9.3	257.6	3.53
1706183	2	1	1	1	51	1	0	1	1	0	3.1	5.61	44.2	10	3980	9.26	2.4	134	8.8	304.2	2.99
1606810	0	-1	1	1	80	1	0	0	1	0.17	3.3	5.54	41.8	6.82	4000	11.31	3.58	136	8.76	177.8	3.9
1606810	1	0	-2	1	80	1	0	0	1	0.17	3.8	4.32	75.9	6.8	4000	11.31	4.3	137	8.8	188.6	3.9
1606810	2	1	1	1	80	1	0	0	1	0.17	3.5	4.62	45.6	4.9	3040	11.07	1.9	140	8.5	174.1	3.71
1610430	0	-1	1	2	57.3	0	0	1	1	2.167	3.73	5.41	65.7	7.95	3422	9.78	3.89	139	8.61	153.4	3.15
1610430	1	0	-2	2	57.3	0	0	1	1	2.167	3.8	4.78	53.4	8.5	3422	10.44	4.4	135	8.9	156.9	3.38
1610430	2	1	1	2	57.3	0	0	1	1	2.167	3.4	5.36	50.5	8.8	740	9.56	6.4	142	8.2	155	3.29
1408074	0	-1	1	2	70	0	0	0	1	2.5	4.1	4.02	53	8.06	3500	11.47	4.3	135	9	265.7	3.6
1408074	1	0	-2	2	70	0	0	0	1	2.5	3.6	4.37	56.8	8	3500	11.19	5.4	135	8.6	226.6	3.41
1408074	2	1	1	2	70	0	0	0	1	2.5	4	5.84	49.1	8.6	3100	12.88	6.2	134	9.2	232.1	3.93
1614970	0	-1	1	2	70	0	0	0	1	1	3.74	4.4	33.4	4.65	3000	12.65	3.25	143	9.65	197.8	4.26
1614970	1	0	-2	2	70	0	0	0	1	1	3	5.06	70	7.2	3000	11.73	3.7	139	8.5	20	3.94
1614970	2	1	1	2	70	0	0	0	1	1	3.8	4.84	53	8.06	3422	10.95	4.4	137.7	8.86	201.2	3.64
1500192	0	-1	1	0	21	1	0	1	0	0	2.62	5.25	80.2	7.59	1000	7.17	5.11	140	9.31	96.7	2.49
1500192	1	0	-2	0	21	1	0	1	0	0	3.6	4.78	58.9	10	1000	7.17	3.5	139	10.5	108.7	2.77
1500192	2	1	1	0	21	1	0	1	0	0	2.6	5.67	88.2	6.8	960	8.87	3.5	136	11.5	240.2	3.07
1300049	0	-1	1	1	61	1	0	0	1	5	4.12	5.21	73.7	10.02	3500	10.34	1.94	137	9.65	126.3	3.54
1300049	1	0	-2	1	61	1	0	0	1	5	3.9	4.78	66.8	11.3	3500	10.34	4.4	132	8.6	109.4	3.63
1300049	2	1	1	1	61	1	0	0	1	5	4	3.95	55.4	10.5	3080	12.25	4.2	136	8.7	95.5	4.07
1300581	0	-1	1	2	70	0	0	0	0	6.5	3.8	3.97	28.2	5.5	2500	10.64	3.54	141	9.4	230.4	3.73
1300581	1	0	-2	2	70	0	0	0	0	6.5	3.8	5	50.9	7.7	2500	9.17	4.6	132	9.5	210.7	3.73
1300581	2	1	1	2	70	0	0	0	0	6.5	4.1	4.72	43.5	7.3	2500	11.05	5.1	136	9.6	207.8	3.84
1301385	0	-1	1	2	39	1	0	1	0	5	4.27	4.85	52	11.66	5000	10.26	4.55	139	8.97	150.6	3.19
1301385	1	0	-2	2	39	1	0	1	0	5	4.2	4.85	72.2	16.3	5000	11.9	5.8	132	9.2	186.5	3.63
1301385	2	1	1	2	39	1	0	1	0	5	4	4.54	56.3	14.2	4760	10.94	4.7	136	8.5	153.1	3.22
1600482	0	-1	1	2	57.3	1	0	0	1	0	3.18	4.68	81.5	10.91	3422	8.68	6.87	141	8.55	186.6	3.04
1600482	1	0	-2	2	57.3	1	0	0	1	0	3.8	4.84	53	8.06	3422	10.95	4.4	137.7	8.86	201.2	3.64
1600482	2	1	1	2	57.3	1	0	0	1	0	3.8	4.84	53	8.06	3422	10.95	4.4	137.7	8.86	201.2	3.64
1706179	0	-1	1	0	46	1	2	0	1	0	4.01	4.8	76.8	6.17	3500	11.54	5.02	134	8.96	330.3	4.05
1706179	1	0	-2	0	46	1	2	0	1	0	4.5	4.73	72	6.3	3500	11.54	5.6	130	10.1	298	4.24
1706179	2	1	1	0	46	1	2	0	1	0	3.9	4.02	55	4.5	3660	11.57	3.3	139	9.1	251	4.02
1706393	0	-1	1	2	57.3	0	0	1	1	1	3.53	4.18	45.9	4.22	3422	10.66	3.79	137	9.15	341.6	3.56
1706393	1	0	-2	2	57.3	0	0	1	1	1	3.3	4.68	63.6	4.8	3422	11.09	3.7	133	8.7	302.8	3.67
1706393	2	1	1	2	57.3	0	0	1	1	1	2.8	4.58	57.6	4.5	2380	9.83	3.4	137	8	343.5	3.32
1720219	0	-1	1	2	46	1	0	1	0	3	4.09	5.59	53	8.06	4500	10.95	5.18	139	9.45	201.2	3.64
1720219	1	0	-2	2	46	1	0	1	0	3	4.1	5.23	64.9	10.9	4500	10.17	4.9	136	8.9	271.7	3.39
1720219	2	1	1	2	46	1	0	1	0	3	4.4	6.15	74.9	10.9	4640	11.26	5.6	134	9.2	338.7	3.65
1619885	0	-1	1	2	43	1	0	1	0	0	2.63	4.58	33.1	7.04	5500	10.18	2.52	135	8.08	217	3.63
1619885	1	0	-2	2	43	1	0	1	0	0	3.7	3.46	43	7.6	5500	10.42	2.5	131	9	112.4	3.65
1619885	2	1	1	2	43	1	0	1	0	0	3.9	4.33	45.7	8.6	5500	10.76	3.8	137	8.9	329.6	3.74
1607072	0	-1	1	2	68	1	0	0	1	8.25	3.08	5.29	82	9.83	2000	8.92	6.36	141	8.06	452.3	3.34
1607072	1	0	-2	2	68	1	0	0	1	8.25	3.3	5.04	58.9	8.9	2000	10.38	4.7	139	8.7	224.2	3.9
1607072	2	1	1	2	68	1	0	0	1	8.25	3.3	4.35	41.1	5.7	2500	10.58	2.7	140	8.7	187.2	3.96
1302817	0	-1	1	2	64	0	0	0	0	5	3.75	4.44	53	8.06	2500	10.95	3.9	135	9.2	201.2	3.64
1302817	1	0	-2	2	64	0	0	0	0	5	3.5	5.05	68.7	10.9	2500	9.71	4.7	129	9.1	226.8	2.91
1302817	2	1	1	2	64	0	0	0	0	5	3.1	4.56	54.2	9.6	3240	10.45	4.3	131	9.2	237.6	3.21
1504024	0	-1	1	2	57.3	0	0	0	1	0	3.6	5.53	50.7	4.849	3422	10.32	5.08	139	7.93	142.69	3.78
1504024	1	0	-2	2	57.3	0	0	0	1	0	3.5	4.63	56.4	4.5	3422	9.78	5.4	135	7.7	210.9	3.67
1504024	2	1	1	2	57.3	0	0	0	1	0	3.3	3.27	32.29	3.5	3060	10.95	2.6	137	8.2	201.2	3.64
1402473	0	-1	1	2	68	0	0	1	1	5	3.95	5.92	53	4.83	2000	11.53	4.18	136	9.12	172.8	3.67
1402473	1	0	-2	2	68	0	0	1	1	5	4.1	4.76	51.5	6.1	2000	12.13	4.6	134	9.6	271.8	3.96
1402473	2	1	1	2	68	0	0	1	1	5	4	4.21	41.2	4.5	3160	11.6	3.4	140	9.1	126.7	3.8
1506485	0	-1	1	2	63	0	0	0	1	3.33	2.11	5.05	46.6	5.81	2000	8.38	2.25	133	8.56	226.7	2.96
1506485	1	0	-2	2	63	0	0	0	1	3.33	2.4	2.74	18.89	2.9	2000	8.92	1.3	134	8.3	236.9	3.26
1506485	2	1	1	2	63	0	0	0	1	3.33	1.8	3.84	28.8	3.2	2500	7.6	1.2	139	8.3	140.1	2.76
1400309	0	-1	1	2	70	0	0	0	0	0	3.8	4.84	33.4	4.65	2500	10.95	4.4	137.7	8.86	197.8	4.26
1400309	1	0	-2	2	70	0	0	0	0	0	3.8	4.84	70	7.2	2500	10.95	4.4	137.7	8.86	142.6	3.94
1400309	2	1	1	2	70	0	0	0	0	0	3.5	3.56	25.3	5.8	1760	11.42	2.1	132	8.9	190	3.57
1300666	0	-1	1	2	85	0	0	0	0	7	3.45	3.67	26.2	6.62	3500	10.92	2.94	142	9.6	129.6	2.99
1300666	1	0	-2	2	85	0	0	0	0	7	3.5	3.76	31.7	6.7	3500	9.87	3.6	144	10.2	110.3	2.84
1300666	2	1	1	2	85	0	0	0	0	7	3.6	3.72	32.4	7.4	3422	10.38	3.2	144	8.9	87.4	2.87
1517111	0	-1	1	2	54	1	0	0	1	0	3.5	4.83	64.3	8.88	4500	12.43	3.8	132	8.32	117.1	3.98
1517111	1	0	-2	2	54	1	0	0	1	0	3.6	5.51	93	11.7	4500	12.27	6.2	127	7.5	140.5	4
1517111	2	1	1	2	54	1	0	0	1	0	3.7	5.21	67.3	8.9	3960	11.07	4.9	136	8.7	163	3.57
1605145	0	-1	1	1	57.3	0	0	1	0	2.33	3.88	4.3	75.2	10.9	3422	9.85	4.17	140	9.03	191.8	3.22
1605145	1	0	-2	1	57.3	0	0	1	0	2.33	3.8	4.68	70.5	11.1	3422	9.85	4.9	135	9.1	200.2	3.3
1605145	2	1	1	1	57.3	0	0	1	0	2.33	3.2	3.96	59.4	8.4	2680	10.66	3.2	134	9.5	256.8	3.59
1409800	0	-1	1	2	47	0	0	0	1	0	3.97	5.45	61.6	6.91	3000	10.5	4.67	130	8.97	197	3.4
1409800	1	0	-2	2	47	0	0	0	1	0	4	4.86	73.3	6.8	3000	10.72	6.4	133	8.4	384	3.39
1409800	2	1	1	2	47	0	0	0	1	0	3.7	4.22	59.7	7.3	4040	10.74	5.6	134	8.3	291.5	3.21
1402292	0	-1	1	2	64	1	0	0	1	2.5	3.25	3.96	53	8.06	3000	9.95	2.54	132	8.66	201.2	3.64
1402292	1	0	-2	2	64	1	0	0	1	2.5	3.6	4.68	40.6	5.8	3000	10.8	2.5	136	9.4	316.2	4.68
1402292	2	1	1	2	64	1	0	0	1	2.5	3.4	3.92	36.9	5.6	2940	11.12	1.9	139	8.6	323.8	3.93
1404511	0	-1	1	2	69	0	0	0	1	0	3.75	5.3	42.9	5.71	4000	10.95	4.07	133	9.23	201.2	3.64
1404511	1	0	-2	2	69	0	0	0	1	0	3.9	4.04	58	6.3	4000	11.52	3.9	132	9	250.8	3.66
1404511	2	1	1	2	69	0	0	0	1	0	3.9	5.23	60.1	7	3360	11.69	5.1	122	9.1	204.3	3.61
1402799	0	-1	1	1	60	1	0	0	1	4.5	3.78	4.46	42	6.91	3000	9.14	3.4	135	8.74	205.7	3.18
1402799	1	0	-2	1	60	1	0	0	1	4.5	3.6	4.37	47.3	6.7	3000	9.14	3.6	135	8.2	239.4	2.87
1402799	2	1	1	1	60	1	0	0	1	4.5	3.1	4.06	34.5	6.1	2620	8.83	3.8	138	7.3	176.5	3.07
1500611	0	-1	1	0	59	1	0	0	0	0	3.23	5.2	41.4	8.369	4000	12.94	3.41	130	9.05	145.19	4.2
1500611	1	0	-2	0	59	1	0	0	0	0	3.5	5.53	43.4	9.4	4000	12.94	3.8	129	9.7	145.6	4.69
1500611	2	1	1	0	59	1	0	0	0	0	3.5	5.53	43.4	9.4	3422	14.2	3.8	129	9.7	145.6	4.69
1602853	0	-1	1	0	70	0	0	0	0	2.13	4.1	5.26	49.6	6.84	4000	11.14	2.16	133	9.98	276.39	3.58
1602853	1	0	-2	0	70	0	0	0	0	2.13	4.2	5.01	57.5	8.3	4000	11.14	4.2	133	9.9	261.8	3.8
1602853	2	1	1	0	70	0	0	0	0	2.13	4.1	4.81	52	7.8	3580	11.31	3.9	137	9.7	248	3.58
1619362	0	-1	1	1	59	0	1	0	0	0	3.94	6	43.7	7.66	5000	12.37	3.06	140	9.73	246.4	3.49
1619362	1	0	-2	1	59	0	1	0	0	0	3.5	5.5	49.1	9.5	5000	12.37	4	135	9.3	202.2	3.02
1619362	2	1	1	1	59	0	1	0	0	0	3.7	5.25	45.6	8.2	4300	11.35	4.5	138	9	307.4	3.06
1715341	0	-1	1	2	70	0	0	0	1	0	3.33	2.51	19.6	3.27	3000	8.97	2.56	134	7.93	247	3.25
1715341	1	0	-2	2	70	0	0	0	1	0	3.7	3.72	43.1	4.5	3000	9.87	4.3	125	8.8	221.9	3.56
1715341	2	1	1	2	70	0	0	0	1	0	3.4	3.4	39.5	4.599	2700	9.62	2.5	135	8.6	236.9	3.48
1800922	0	-1	1	2	57.3	0	0	1	0	0	3.8	4.84	53	8.06	3422	10.95	4.4	137.7	8.86	201.2	3.64
1800922	1	0	-2	2	57.3	0	0	1	0	0	2.4	4.12	35.29	3.7	3422	11.1	3.7	138	8.4	268.7	4.139
1800922	2	1	1	2	57.3	0	0	1	0	0	3.8	4.84	53	8.06	450	10.95	4.4	137.7	8.86	201.2	3.64
1715523	0	-1	1	1	68	1	1	0	0	0	3.8	4.79	50.5	8.02	3000	10.48	4.54	140	11.34	196	3.49
1715523	1	0	-2	1	68	1	1	0	0	0	4.13	3.9	56.2	9.1	3000	10.48	6	136	8.6	289.8	3.23
1715523	2	1	1	1	68	1	1	0	0	0	3.8	4.84	53	8.06	3620	10.95	4.4	137.7	8.86	201.2	3.64
1501716	0	-1	1	1	63	1	1	0	0	0	3.73	4.06	59.6	8.64	4000	12.18	4.88	143	7.47	214.1	4.01
1501716	1	0	-2	1	63	1	1	0	0	0	3.8	4.77	48.9	7.3	4000	12.18	3.8	138	8	206.1	3.31
1501716	2	1	1	1	63	1	1	0	0	0	3.7	4.34	55.1	8.9	3700	10.58	5.4	142	7.5	164.7	3.33
1407553	0	-1	1	2	65	1	1	0	1	2.5	3.7	5.55	67	8.02	4500	11.43	4.11	139	9.36	236	3.89
1407553	1	0	-2	2	65	1	1	0	1	2.5	3.3	5.89	65.09	7.9	4500	12.66	5.4	135	9.2	236	4.38
1407553	2	1	1	2	65	1	1	0	1	2.5	4	6.05	98	10.6	4500	11.76	5.1	141	8.6	215	4.15
1800514	0	-1	1	2	61	1	0	0	1	0	3.8	4.84	53	8.06	2500	10.95	4.4	137.7	8.86	201.2	3.64
1800514	1	0	-2	2	61	1	0	0	1	0	3.9	5.04	59.2	8.6	2500	12.2	3.8	133	9.2	147.5	4.389
1800514	2	1	1	2	61	1	0	0	1	0	3.9	4.9	57.9	8.3	3340	8.53	4.3	135	8.5	141.8	3.05
1400902	0	-1	1	2	72	1	2	0	1	0	3.2	3.7	53	8.06	3000	10.95	3.76	139	8.16	201.2	3.64
1400902	1	0	-2	2	72	1	2	0	1	0	2.7	3.2	40.6	5.8	3000	12.73	4	139	7.8	316.2	4.68
1400902	2	1	1	2	72	1	2	0	1	0	3.8	4.84	53	8.06	3422	10.95	4.4	137.7	8.86	201.2	3.64
1716385	0	-1	1	2	70	0	0	0	1	0	3.64	4.17	58	3.46	3500	11.11	3.98	142	9.38	188.7	3.94
1716385	1	0	-2	2	70	0	0	0	1	0	3.8	4.77	58.8	4.09	3500	10.56	4.4	137	9.6	184.1	3.92
1716385	2	1	1	2	70	0	0	0	1	0	3.9	4.38	62.7	4.4	3960	10.19	3.9	141	9.1	177.5	3.73
1709862	0	-1	1	0	57.3	1	0	0	0	0	3.77	4.84	76	10.5	3422	7.71	6.4	137.7	9.15	188.1	2.68
1709862	1	0	-2	0	57.3	1	0	0	0	0	3.9	5.28	65.9	10.8	3422	7.71	4.6	136	9.4	181.7	2.89
1709862	2	1	1	0	57.3	1	0	0	0	0	3.7	5.79	50.1	9.8	1100	9.07	5.1	139	9.6	164.1	3.24
1801169	0	-1	1	2	73	0	0	0	1	0	3.08	4.13	39.1	7.07	1500	8.01	2.67	138	8.89	331.2	2.6
1801169	1	0	-2	2	73	0	0	0	1	0	3.5	4.92	44.4	7.5	1500	9.4	3.4	136	9.1	311	3.04
1801169	2	1	1	2	73	0	0	0	1	0	3.5	4.24	43.2	5	2900	8.63	4.1	138	8.5	236.1	2.25
1703307	0	-1	1	2	55	1	0	0	0	0	3.8	4.84	53	8.06	2500	10.95	4.4	137.7	8.86	201.2	3.64
1703307	1	0	-2	2	55	1	0	0	0	0	3.6	4.84	66.3	8.4	2500	7.62	3.1	136	7.6	199.7	2.84
1703307	2	1	1	2	55	1	0	0	0	0	3.5	5.36	51	9.9	3700	7.77	5.4	137	6.9	220	2.84
1300599	0	-1	1	0	55	1	1	1	1	0	3.8	4.87	63.9	10	3500	11.35	4.5	140	8.9	169.1	3.68
1300599	1	0	-2	0	55	1	1	1	1	0	4.1	5.51	74.7	11	3500	11.35	5.1	134	9.6	182.3	3.68
1300599	2	1	1	0	55	1	1	1	1	0	4.2	4.99	66.5	10	5000	10.7	5.3	141	9.7	192	3.58
1300598	0	-1	1	1	59	1	0	0	0	9	3.5	5.3	51.4	7	3500	11.54	4.3	142	8.8	232.4	3.81
1300598	1	0	-2	1	59	1	0	0	0	9	3.4	4.42	55.5	8.8	3500	11.54	3.7	134	9.2	180	4.93
1300598	2	1	1	1	59	1	0	0	0	9	3.4	5.01	53.1	7.1	3980	12.5	3.9	139	9.5	198	4.53
1401606	0	-1	1	2	57.3	1	0	0	0	4.5	3.1	3.77	53	8.06	3422	10.95	2.8	142	7.2	201.2	3.64
1401606	1	0	-2	2	57.3	1	0	0	0	4.5	3.7	4.84	73.2	7.2	3422	8.73	6.8	137.7	9.4	200.1	2.91
1401606	2	1	1	2	57.3	1	0	0	0	4.5	3.8	4.84	53	8.06	3422	10.95	4.4	137.7	8.86	201.2	3.64
1407540	0	-1	1	1	25	1	0	1	0	4	3.8	4.95	62.9	7.7	3500	11.45	8.2	138	10.2	280.2	4.51
1407540	1	0	-2	1	25	1	0	1	0	4	4	5.66	84.8	9.6	3500	11.45	8	129	10.7	304.1	5.11
1407540	2	1	1	1	25	1	0	1	0	4	3.8	4.21	47.2	8.9	2640	12	7.9	138	10.7	237	4.7
1409009	0	-1	1	1	70	0	0	1	1	5	4.1	5.19	31.2	4.099	3000	11.62	3.1	140	9	184.5	3.68
1409009	1	0	-2	1	70	0	0	1	1	5	3.9	4.91	47.1	5.6	3000	11.62	2.7	131	9	199.9	3.59
1409009	2	1	1	1	70	0	0	1	1	5	3.6	5.68	45	5.5	3400	11.6	3	138	9.3	254	3.83
1401247	0	-1	1	2	60	0	0	1	1	4.5	3.5	5.82	56.1	7.7	3800	10.83	5.2	138	8.8	255.5	3.61
1401247	1	0	-2	2	60	0	0	1	1	4.5	3.2	5.07	85.6	10.3	3800	10.53	5.7	132	9.2	235.2	3.55
1401247	2	1	1	2	60	0	0	1	1	4.5	3.1	3.9	44.4	6.7	2190	10.9	5.4	141	7.7	260	3.73
1600150	0	-1	1	1	57.3	1	1	1	0	2.66	4.1	5.55	50.3	10.8	3422	8.73	5.7	141	9.2	153.9	2.63
1600150	1	0	-2	1	57.3	1	1	1	0	2.66	3.9	5.15	77.59	12.6	3422	8.73	3.9	134	9.2	213.9	4.05
1600150	2	1	1	1	57.3	1	1	1	0	2.66	4.2	5.8	49.5	11.8	4740	10.4	4.9	138	9.2	132	3.25
1409441	0	-1	1	2	66	0	0	0	1	3	4.2	5.15	59.4	7.2	4000	10.47	4.4	142	8.9	267.5	3.52
1409441	1	0	-2	2	66	0	0	0	1	3	4.1	5.33	93.5	7.2	4000	9.99	6	136	8.4	225	3.52
1409441	2	1	1	2	66	0	0	0	1	3	4.1	5.33	78.5	8.5	3200	10.3	4.8	141	8.5	214	3.48
1300001	0	-1	1	2	42	1	0	1	0	0	3.4	4.36	51.4	6.9	3500	7.3	4.6	143	9.2	177.4	2.63
1300001	1	0	-2	2	42	1	0	1	0	0	3.7	4.38	55.2	7.8	3500	8.41	4.1	137	9	127.9	2.94
1300001	2	1	1	2	42	1	0	1	0	0	3.6	5.69	64.09	8.9	3180	9.6	5	141	9.1	140	3.47
1400669	0	-1	1	2	48	0	0	1	0	3	4.3	6.8	81.4	9.3	3000	12.58	6.4	138	9.3	187.4	3.95
1400669	1	0	-2	2	48	0	0	1	0	3	4.3	5.9	65.5	8.5	3000	12.44	6.2	134	10	216.1	3.97
1400669	2	1	1	2	48	0	0	1	0	3	4.2	5.72	68.9	8.5	3900	10.8	5.9	140	9.9	198	3.66
1303624	0	-1	1	2	60	0	0	1	1	7.5	4	4.89	63.6	7.7	6000	12.69	5.2	137	8.7	178.5	3.86
1303624	1	0	-2	2	60	0	0	1	1	7.5	3.6	5.16	64.59	4.5	6000	11.35	4.5	129	8.3	175	3.86
1303624	2	1	1	2	60	0	0	1	1	7.5	3.6	5.93	62.5	9.5	5570	12.1	4.8	135	8.9	175	3.82
1512685	0	-1	1	2	63	1	0	1	1	3	3.4	4.65	53.2	8.699	2000	8.92	4	147	7.4	128.9	2.69
1512685	1	0	-2	2	63	1	0	1	1	3	3.4	4.53	50.5	8.6	200	9.8	4.4	140	7.9	186.3	2.96
1512685	2	1	1	2	63	1	0	1	1	3	3	4.6	44.4	8	1340	10.1	4.7	140	7.9	162	3.21
1300652	0	-1	1	1	63	0	0	1	0	5	3.9	4.8	73.4	10.19	2500	10.88	5.9	144	9.7	300.6	3.5
1300652	1	0	-2	1	63	0	0	1	0	5	3.9	5.61	76.9	11.3	2500	10.88	6.9	138	9.9	405.7	3.98
1300652	2	1	1	1	63	0	0	1	0	5	4	6.55	80	10.2	3070	11	7.5	143	10.6	272	3.67
1300443	0	-1	1	0	65	1	0	1	1	10	3.9	6	56.1	7.7	3500	12.22	3.8	136	9	140.1	4.21
1300443	1	0	-2	0	65	1	0	1	1	10	3.6	4.9	74.59	8.9	3500	12.22	3.5	132	8.4	144.3	3.65
1300443	2	1	1	0	65	1	0	1	1	10	3.9	6.29	80.3	8.4	4400	10.7	4.8	139	8.3	145	3.74
1300607	0	-1	1	2	53	0	0	0	0	18	4.2	3.89	34.1	5.3	2500	10.42	3.3	137	8.4	146.6	3.51
1300607	1	0	-2	2	53	0	0	0	0	18	4	4.57	42.4	7.7	2500	10.02	3.2	130	8.6	166.8	3.33
1300607	2	1	1	2	53	0	0	0	0	18	3.9	4.5	67.3	7.4	4400	10.1	4.2	138	8.3	163	3.4
1700030	0	-1	1	0	51	1	0	0	0	0	3.7	3.96	45.6	4.3	4500	10.91	5	143	8.5	202.9	3.89
1700030	1	0	-2	0	51	1	0	0	0	0	3.7	4.32	34.79	5.5	4500	10.91	4.9	137	8.8	210.8	3.88
1700030	2	1	1	0	51	1	0	0	0	0	3.8	3.54	46.2	5	3422	11.1	4.3	141	8.8	269	4.19
1300055	0	-1	1	0	50	0	0	0	0	7	3.7	5.96	41.3	7.7	3500	11.37	5.9	139	10.5	132.69	3.62
1300055	1	0	-2	0	50	0	0	0	0	7	3.6	5.03	41.9	8.8	3500	11.37	6.4	140	10.5	143.1	3.48
1300055	2	1	1	0	50	0	0	0	0	7	3.6	5	55.5	8.8	5300	11.7	5.6	140	10.3	171	3.77
1300056	0	-1	1	1	42	0	1	0	0	12	4.2	5.75	39	7.9	3500	11.88	4.3	136	11.2	140.3	3.95
1300056	1	0	-2	1	42	0	1	0	0	12	4.1	4.55	58.3	10.3	3500	11.88	5	134	11.1	142.1	3.9
1300056	2	1	1	1	42	0	1	0	0	12	4	4.72	43.3	8.7	4020	11.8	5.1	136	10.9	164	3.99
1300080	0	-1	1	0	60	0	0	1	0	6	4.7	6.09	63.8	8.199	3500	10.66	5.9	141	10.1	311.3	3.62
1300080	1	0	-2	0	60	0	0	1	0	6	4.6	5.03	39.29	6.6	3500	10.66	3.4	135	9.8	286.5	3.94
1300080	2	1	1	0	60	0	0	1	0	6	4.6	6.93	67.1	9	3400	11.6	5.7	137	9.9	236	4.03
1300442	0	-1	1	1	53	0	0	1	0	17	4.3	5.19	99.1	9	4000	14.09	4.4	139	8.7	136.9	4.72
1300442	1	0	-2	1	53	0	0	1	0	17	3.9	5.89	99.1	12.3	4000	14.09	5.5	132	8.7	177.6	4.29
1300442	2	1	1	1	53	0	0	1	0	17	4	5.41	81.8	11.1	3900	12.3	4.1	138	9.7	186	4.14
1407866	0	-1	1	2	70	1	0	0	1	4	4	4.94	39.9	5.3	2500	11.05	3.9	139	9.1	252.9	3.41
1407866	1	0	-2	2	70	1	0	0	1	4	4	5.6	67.59	7.3	2500	11.47	3.9	135	9.1	298.5	3.57
1407866	2	1	1	2	70	1	0	0	1	4	4.1	6.43	66	7.2	3361	12.3	5.4	139	8.9	231	3.94
1300441	0	-1	1	2	42	0	0	1	1	14	4.2	4.56	56	8.4	3000	11.7	5.2	140	10.4	132.9	3.57
1300441	1	0	-2	2	42	0	0	1	1	14	4.34	4.58	61.1	8.52	3000	11.02	3.75	139	9.94	152.4	3.35
1300441	2	1	1	2	42	0	0	1	1	14	4.1	4.99	66.7	9.6	3440	11.5	5.3	137	10.2	149	3.46
1300473	0	-1	1	1	55	0	0	0	1	6	4.4	4.38	58.1	9.4	4000	10.8	5.8	140	8.6	296.39	3.66
1300473	1	0	-2	1	55	0	0	0	1	6	4.2	4.99	75.59	12	4000	10.8	4.1	133	9.1	307.5	3.53
1300473	2	1	1	1	55	0	0	0	1	6	4.2	5.54	87.3	11.2	3380	10.3	5	137	8.9	283	3.52
1300620	0	-1	1	1	33	0	0	1	0	9	4.5	6.23	51.2	6.9	1500	10.53	4	138	9.9	198.4	3.2
1300620	1	0	-2	1	33	0	0	1	0	9	4.2	6.51	60.6	8.6	1500	10.52	4	134	9.7	166.7	3.15
1300620	2	1	1	1	33	0	0	1	0	9	3.8	4.84	53	8.06	2500	9	4.4	137.7	8.86	150	2.86
1300592	0	-1	1	1	70	0	0	1	0	11	3.2	4.6	38.2	5.2	4500	11.89	2.9	143	8.7	198.4	4.09
1300592	1	0	-2	1	70	0	0	1	0	11	3.2	5.01	67.59	7.9	4500	11.89	3.4	137	8.5	189.4	3.94
1300592	2	1	1	1	70	0	0	1	0	11	3.6	6.3	55.5	6.2	4040	12.8	2.4	141	8.3	155	4.33
1516034	0	-1	1	1	22	1	0	1	0	0	4.3	4.95	49.6	13.3	5000	12.68	6	144	6.4	180.2	4.96
1516034	1	0	-2	1	22	1	0	1	0	0	3.9	4.02	82.2	16.3	5000	12.68	6.8	135	5.7	128.5	4.66
1516034	2	1	1	1	22	1	0	1	0	0	4.2	5.25	74.6	16	4060	11.29	6.6	138	5.9	117	4.31
1619832	0	-1	1	2	67	1	0	1	0	0	4	4.56	48.2	8.6	2000	8.89	4.4	143	8.7	203.9	3.13
1619832	1	0	-2	2	67	1	0	1	0	0	3.8	5.42	62.2	10.1	2000	10.66	5.2	136	8.7	196.1	3.66
1619832	2	1	1	2	67	1	0	1	0	0	4.2	5.05	56.2	9.4	1400	12.3	6.6	142	8.8	152	4.37
1300064	0	-1	1	2	64	0	0	1	0	8.5	4.4	6.43	53	8.06	3000	8.75	5.1	140	10.4	145.6	3.09
1300064	1	0	-2	2	64	0	0	1	0	8.5	4	5.61	54.8	9.3	3000	8.28	6.1	135	9.7	195.6	2.7
1300064	2	1	1	2	64	0	0	1	0	8.5	4.1	6.22	78.8	10.1	3240	9.2	6	137	10.3	157	3.19
1300722	0	-1	1	1	84	0	0	0	0	0	3.5	4.05	28	4.9	2000	11.83	3.7	138	8.5	201.2	3.59
1300722	1	0	-2	1	84	0	0	0	0	0	3.9	4.45	39.29	7.1	2000	11.83	4.4	133	10.7	207.1	4.04
1300722	2	1	1	1	84	0	0	0	0	0	3.8	4.79	42.4	6.6	2478	12.8	4.9	135	12.1	233	4.03
1300065	0	-1	1	1	64	1	0	1	1	4.1	2.7	3.81	34.9	3.7	4000	7.47	2.8	142	6.5	187.9	2.73
1300065	1	0	-2	1	64	1	0	1	1	4.1	4	5.5	78.59	7.7	4000	7.47	4.9	130	9	244.9	3.41
1300065	2	1	1	1	64	1	0	1	1	4.1	4	4.91	74.3	7.6	4440	11	4.8	136	9	217	4.08
1516360	0	-1	1	2	60	0	0	0	1	0	3.2	3.79	31.5	6.1	3500	10.95	3.5	139	7.9	148.8	3.43
1516360	1	0	-2	2	60	0	0	0	1	0	3.8	4.84	53	8.06	3500	10.5	4.4	137.7	8.86	201.2	3.64
1516360	2	1	1	2	60	0	0	0	1	0	3.6	4.93	54.8	9.5	3540	10.95	4.8	139	9.2	201.2	3.64
1613265	0	-1	1	0	64	1	0	1	0	0	4.6	4.95	64.8	9.3	5000	11.16	6.1	136	9.5	219.8	3.23
1613265	1	0	-2	0	64	1	0	1	0	0	4.6	6.33	53	8.06	5000	11.16	5.5	139	9.4	201.2	3.64
1613265	2	1	1	0	64	1	0	1	0	0	4.4	5.67	82.9	11.6	1920	12.3	7	136	9.1	196	3.63
1617976	0	-1	1	2	50	1	1	1	0	0	4	4.44	61.6	7.3	4000	13	9	138	7.3	215.8	4.32
1617976	1	0	-2	2	50	1	1	1	0	0	4.1	4.95	77.4	12.8	4000	12.07	6.9	132	7.4	195.9	3.94
1617976	2	1	1	2	50	1	1	1	0	0	3.9	6.04	87.2	12.5	1860	12.1	8.1	138	7.5	221	3.97
1614583	0	-1	1	1	65	1	1	1	0	0	4.2	4.85	65.9	10.9	4000	9.77	5.3	142	7	141.69	3.07
1614583	1	0	-2	1	65	1	1	1	0	0	4	5.32	65	14.7	4000	9.77	5.9	138	7	155.5	3.53
1614583	2	1	1	1	65	1	1	1	0	0	4.4	4.72	60.8	10	2900	11.3	4.7	144	7.5	123	3.74
1404414	0	-1	1	0	53	1	0	1	0	0	3.7	4.69	72.9	11.1	4500	8.01	3.5	138	9.3	206.5	2.88
1404414	1	0	-2	0	53	1	0	1	0	0	4	7.49	53	8.06	4500	8.01	5.2	131	10.5	201.2	3.64
1404414	2	1	1	0	53	1	0	1	0	0	4	5.78	93.4	12.7	4021	11.6	5.3	135	10.4	245	4.27
1605473	0	-1	1	2	67	1	0	0	1	2.5	4.2	5.49	34.7	7.9	3000	13.46	4.2	139	8.9	154.3	4.49
1605473	1	0	-2	2	67	1	0	0	1	2.5	3.4	5.39	43.4	12.2	3000	11.56	3.5	134	9.4	217.8	3.95
1605473	2	1	1	2	67	1	0	0	1	2.5	3.3	5.02	39.4	8.4	3380	9.4	4.5	136	9.1	188	3.35
1406123	0	-1	1	1	50	1	0	1	1	0	3	3.83	50.1	7.1	4000	9.47	5.2	133	9.6	158.8	2.92
1406123	1	0	-2	1	50	1	0	1	1	0	3.5	4.54	44.6	9.5	4000	9.47	5.5	130	10.1	189.7	3.2
1406123	2	1	1	1	50	1	0	1	1	0	3.5	4.7	47.1	9.1	3920	11.7	4.8	131	10.2	151	3.8
1300616	0	-1	1	2	63	1	1	0	0	6.5	3.9	5.16	72	11.7	3500	10.67	4.4	137	9.4	244.9	4.36
1300616	1	0	-2	2	63	1	1	0	0	6.5	4.7	5.13	55.4	12	3500	10.83	6.4	136	9.4	172.7	3.27
1300616	2	1	1	2	63	1	1	0	0	6.5	3.5	4.96	65.09	12.2	4220	9.7	4.6	140	8.9	238	4.11
1517291	0	-1	1	0	71	1	0	0	1	0	3.3	5.99	44.2	5.6	5500	11.38	3.8	136	8.4	135.19	3.74
1517291	1	0	-2	0	71	1	0	0	1	0	3.3	5.9	48.4	6	5500	11.38	4.1	133	8.3	173.4	3.52
1517291	2	1	1	0	71	1	0	0	1	0	3.3	6.18	37.1	6	5200	11	3.9	139	8.3	167	3.58
1303684	0	-1	1	2	60	1	0	1	0	3	4.1	4.59	49.2	7.3	3500	11.14	3	139	9.5	144.5	3.45
1303684	1	0	-2	2	60	1	0	1	0	3	4	5.54	62.5	8.8	3500	10.55	3.2	134	9.7	150.1	3.24
1303684	2	1	1	2	60	1	0	1	0	3	4	5.81	59.5	9.3	3820	11.5	3.8	139	9.4	128	3.59
1510001	0	-1	1	1	58	1	1	1	0	3	4.2	6.79	87.3	10.19	5000	12.67	5.9	137	10.1	204.1	3.93
1510001	1	0	-2	1	58	1	1	1	0	3	4.1	5.41	87.7	11.8	5000	12.67	6	139	9.7	244.4	3.63
1510001	2	1	1	1	58	1	1	1	0	3	4.2	5.97	76.2	11	4100	11.8	5.5	141	9.4	229	3.73
1619824	0	-1	1	2	50	1	0	1	1	0	4	4.43	43.5	6.8	4000	10.95	3.2	144	8.5	158.1	4.33
1619824	1	0	-2	2	50	1	0	1	1	0	3.8	5.49	70.09	8.9	4000	10.95	5.3	130	8.9	169.5	4.66
1619824	2	1	1	2	50	1	0	1	1	0	4.1	5.89	84.3	9.9	3220	12.3	6.3	138	8.8	174	5.77
1614975	0	-1	1	2	20	1	0	0	0	0	4.5	5.24	55.2	6.2	500	9.17	5.4	139	6.8	190.3	3.33
1614975	1	0	-2	2	20	1	0	0	0	0	4.3	4.73	72.5	7.4	500	9.43	4.5	135	7.8	194.1	3.33
1614975	2	1	1	2	20	1	0	0	0	0	4.4	5.7	57.4	6.8	1374	8.9	5.3	140	6.5	180	3.41
1300066	0	-1	1	0	57	0	0	1	0	0	3.8	5.16	61.3	6.1	3000	12.6	3.9	142	7.1	261.6	4.09
1300066	1	0	-2	0	57	0	0	1	0	0	3.8	4.38	58	7.5	3000	12.6	3.2	137	9.9	198.6	3.79
1300066	2	1	1	0	57	0	0	1	0	0	3.8	5.3	78	7.1	1770	11.8	4	139	9.7	179	3.93
1702826	0	-1	1	1	57.3	0	1	1	0	0	4.2	5.42	66.7	9.5	3422	8.45	3.5	136	9.8	200.9	2.74
1702826	1	0	-2	1	57.3	0	1	1	0	0	4.1	6.33	54	8.4	3422	8.4	5	139	9.8	211.5	3.26
1702826	2	1	1	1	57.3	0	1	1	0	0	3.9	5.33	56.5	8.4	2640	10.4	6.5	141	9.4	193	3.5
1300780	0	-1	1	1	60	1	0	0	0	5	3.5	5.01	76.2	11.2	4500	11.98	3.7	140	7.7	198.8	3.84
1300780	1	0	-2	1	60	1	0	0	0	5	3.5	5.4	82.8	12.7	4500	11.98	5.4	138	7.3	168.7	3.69
1300780	2	1	1	1	60	1	0	0	0	5	3.8	6.16	88.3	13.3	4600	12.69	5.3	138	7.8	171.3	3.99
1300577	0	-1	1	1	57.3	1	1	0	0	14	3.6	5.36	46.5	9.6	3500	14.75	4.8	134	10.6	250.7	5.68
1300577	1	0	-2	1	57.3	1	1	0	0	14	3.9	5.48	53	8.06	3500	14.75	5.8	134	10.8	209.7	5.38
1300577	2	1	1	1	57.3	1	1	0	0	14	3.8	5.23	54.4	9.6	4280	15.45	3.8	136	10.3	166.4	5.49
1405517	0	-1	1	2	66	0	0	1	1	5	3.4	4.01	50	4.2	2500	11.62	3.7	136	8.9	210.8	4.01
1405517	1	0	-2	2	66	0	0	1	1	5	3.4	3.8	62.9	4.7	2500	11.19	3.7	131	8.9	226.4	3.81
1405517	2	1	1	2	66	0	0	1	1	5	3.5	4.03	53	5.099	2880	11.13	4.6	129	10	182.8	3.78
1300705	0	-1	1	1	65	1	0	0	1	6	3.2	4.13	53	8.06	3000	10.95	2.8	141	7.9	201.2	3.64
1300705	1	0	-2	1	65	1	0	0	1	6	3.3	5.11	51.6	10.8	3000	10.95	4	139	8.2	215.1	3.62
1300705	2	1	1	1	65	1	0	0	1	6	2.9	3.91	64	11.6	2520	10.44	4.5	138	8.4	160	3.38
1403931	0	-1	1	1	57.3	1	0	0	0	5.5	3.8	4.23	63	12.2	3422	12.51	3.7	140	8.9	160.19	4.21
1403931	1	0	-2	1	57.3	1	0	0	0	5.5	3.9	3.66	57.8	11.8	3422	12.51	4.3	140	9	156.1	4.15
1403931	2	1	1	1	57.3	1	0	0	0	5.5	4.2	4.89	61.9	11.6	2252	10.98	3.9	140	9.5	129.7	3.73
1406699	0	-1	1	2	68	1	0	0	1	4	3.7	5.5	49.8	7.2	4500	11.43	5.7	132	8.9	265.6	3.77
1406699	1	0	-2	2	68	1	0	0	1	4	3.3	4.76	67	7.9	4500	12.66	5.2	135	9.2	249.5	3.8
1406699	2	1	1	2	68	1	0	0	1	4	3.2	5.45	63.7	8.199	3422	8.8	6.3	128	9.2	31.7	3.25
1511350	0	-1	1	1	26	0	1	0	1	2.33	3.7	6.08	25.2	4.7	3500	11.46	3	135	8.9	289.2	3.63
1511350	1	0	-2	1	26	0	1	0	1	2.33	3.1	6.06	35.4	3.6	3500	11.46	3.4	137	8.2	247.5	3.13
1511350	2	1	1	1	26	0	1	0	1	2.33	3.6	4.82	32.3	3.6	4000	10.6	4.6	135	8.6	251	3.59
1303669	0	-1	1	1	19	1	0	0	0	7	3.87	3.35	21.8	4.21	2500	12.05	2.39	140	8.09	219.8	4.26
1303669	1	0	-2	1	19	1	0	0	0	7	4	5.08	46.9	10	2500	12.05	3.3	137	7.8	286.1	3.76
1303669	2	1	1	1	19	1	0	0	0	7	4.1	5.59	44	8.1	2608	11.15	4.5	139	7.4	211.8	3.69
1406339	0	-1	1	1	71	1	0	0	0	4.17	3.7	5.97	54.2	7.6	2500	10.71	5.4	141	9.3	135.1	3.39
1406339	1	0	-2	1	71	1	0	0	0	4.17	3.1	4.98	49.7	8.1	2500	10.71	5.1	138	9.3	181.8	3.41
1406339	2	1	1	1	71	1	0	0	0	4.17	4.3	5.4	65.9	8.8	3120	10.9	7.6	141	9.5	171	3.53
1715281	0	-1	1	2	52	1	0	0	1	0	3.2	4.86	56.2	4.8	3000	11.96	3.7	134	8.7	201.2	2.83
1715281	1	0	-2	2	52	1	0	0	1	0	3.6	4.84	66.3	6.2	3000	11.67	8.3	131	9.6	320.2	3.64
1715281	2	1	1	2	52	1	0	0	1	0	3.8	4.84	53	8.06	3422	10.95	4.4	137.7	8.86	201.2	3.64
1301998	0	-1	1	1	59	1	0	1	0	5	3.9	4.91	67.9	12.1	2500	11.01	8.2	136	9.8	196.2	3.28
1301998	1	0	-2	1	59	1	0	1	0	5	3.7	4.94	90.5	14.8	2500	11.01	9.4	132	9.8	185.2	3.07
1301998	2	1	1	1	59	1	0	1	0	5	3.7	3.93	65.7	13.2	3422	10.76	7.7	140	8.3	150.5	3.28
1300726	0	-1	1	2	59	0	0	1	0	9	4	5.1	53	8.06	4000	10.95	4.8	143	9.1	201.2	3.64
1300726	1	0	-2	2	59	0	0	1	0	9	3.6	5.77	82.9	9.3	400	10.78	6.5	140	8.7	172.2	3.98
1300726	2	1	1	2	59	0	0	1	0	9	4	6.55	80	10.19	3960	11	7.5	143	10.6	272	3.67
1411109	0	-1	1	1	60	1	0	0	1	4	4	4.2	64.5	8	2500	12.99	5	136	8.9	230.2	4.42
1411109	1	0	-2	1	60	1	0	0	1	4	3.9	5.25	100.1	11.1	2500	12.99	8.2	136	8.9	208.7	4.25
1411109	2	1	1	1	60	1	0	0	1	4	3.9	5.2	76.9	11.9	3480	12.12	6.9	136	8.6	212	4.12
1406987	0	-1	1	1	63	1	1	0	0	4	4.4	4.2	46	8.4	1000	12.66	3.8	141	9.4	188.3	4.05
1406987	1	0	-2	1	63	1	1	0	0	4	4.6	5.52	50	3.5	1000	12.66	3.5	133	9.5	133.9	4.16
1406987	2	1	1	1	63	1	1	0	0	4	4.8	5.16	55	9.2	332.8	12.5	4	141	10.3	199	3.99
1300418	0	-1	1	2	55	0	0	1	1	8	3.6	4.94	43.4	9.3	4000	9.69	4.1	137	9.3	89.2	3.03
1300418	1	0	-2	2	55	0	0	1	1	8	3.7	5	57.1	8.19	4000	9.5	3.5	133	9.5	129.3	3.03
1300418	2	1	1	2	55	0	0	1	1	8	3.9	5.02	53.2	8.1	3400	9.6	3.9	131	10	96.5	3.14
1614392	0	-1	1	2	64	1	0	0	1	1	2	2.49	53	8.06	2500	10.95	2.6	142	6.5	201.2	3.64
1614392	1	0	-2	2	64	1	0	0	1	1	3.4	3.95	56.4	3.9	2500	11.82	4.5	137	11	265.8	3.95
1614392	2	1	1	2	64	1	0	0	1	1	2.7	3.89	41.6	3.5	2780	10	4.6	139	9	266	3.52
1300307	0	-1	1	1	76	1	1	0	0	5	3.8	4.93	49.2	4.8	2000	10.73	4.5	143	9.6	128.9	3.49
1300307	1	0	-2	1	76	1	1	0	0	5	3.8	5.42	58.8	5.6	2000	10.73	4.9	142	9.6	111.5	3.74
1300307	2	1	1	1	76	1	1	0	0	5	4	5.63	65.5	6	3422	11.78	4.6	145	9.6	84.8	3.87
1303831	0	-1	1	2	46	0	0	1	1	2.25	4.2	6.08	49.1	6	3500	8.73	3.5	140	9	221.7	3.9
1303831	1	0	-2	2	46	0	0	1	1	2.25	4.2	6.06	55.6	8	3500	9.5	4.3	137	9.3	167.4	4.18
1303831	2	1	1	2	46	0	0	1	1	2.25	4.1	6.93	72.3	7.8	5640	10.6	5.3	137	8.8	172	4.59
1409854	0	-1	1	2	57	1	0	1	1	4.5	4.3	4.62	43.7	9.5	2500	12.43	3.9	140	9	327.9	3.84
1409854	1	0	-2	2	57	1	0	1	1	4.5	2.9	4.96	50.2	11	2500	14.73	4.5	135	8.8	272.5	3.94
1409854	2	1	1	2	57	1	0	1	1	4.5	3.8	4.32	53.4	9.699	3100	10.7	4.5	136	8.9	361	3.61
1300422	0	-1	1	1	32	0	0	0	0	15	4.1	4.57	49.2	9.3	4000	13	4.2	136	9.6	160	4.01
1300422	1	0	-2	1	32	0	0	0	0	15	3.6	4.95	57.5	10.3	4000	13	4.6	134	10.4	171.2	3.59
1300422	2	1	1	1	32	0	0	0	0	15	3.9	4.58	69.9	11.3	4120	11.1	5.4	137	9.3	171	3.79
1301653	0	-1	1	1	38	0	0	0	0	3.167	4.3	4.82	53	8.06	4000	10.95	5.6	144	9.4	201.2	3.64
1301653	1	0	-2	1	38	0	0	0	0	3.167	3.9	4.73	45	8.19	4000	10.95	4.6	135	8.9	214.9	2.73
1301653	2	1	1	1	38	0	0	0	0	3.167	4.1	6	63.1	8.5	3620	8.36	5.4	138	9	214.8	2.68
1411106	0	-1	1	1	60	1	2	0	0	4.5	4	5.97	71.7	9.4	3000	10.37	5.4	137	8.7	150.8	3.13
1411106	1	0	-2	1	60	1	2	0	0	4.5	4	6.15	83.5	11.2	3000	10.37	5.7	136	9.5	128.9	3.14
1411106	2	1	1	1	60	1	2	0	0	4.5	4	6.68	96.1	11.4	2960	11	5.7	138	9.5	153	3.44
1403413	0	-1	1	2	52	0	0	1	1	5	3.9	6	62.2	6.8	5000	10.95	6.4	135	8.4	201.2	3.64
1403413	1	0	-2	2	52	0	0	1	1	5	4.1	6.09	48.2	6.4	5000	10.9	5.6	134	8.2	197.7	3.8
1403413	2	1	1	2	52	0	0	1	1	5	3.9	6.25	75.4	9.199	4600	11.1	7.2	133	7.8	190	3.85
1300736	0	-1	1	2	53	0	0	1	1	0	4.2	5.15	50.8	8	3500	9.11	6.6	138	9.2	256.1	3.74
1300736	1	0	-2	2	53	0	0	1	1	0	4.3	6.86	53	8.06	3500	8.95	6.9	134	9.4	226.2	3.63
1300736	2	1	1	2	53	0	0	1	1	0	4.2	6.2	80.2	8.9	3500	9.34	8.4	138	8.9	234	3.84
1302257	0	-1	1	2	57.3	1	0	0	0	7	3.2	5.28	53	8.06	3422	10.95	4.5	140	8.3	201.2	3.64
1302257	1	0	-2	2	57.3	1	0	0	0	7	3.8	4.84	53	8.06	3422	10.95	4.4	137.7	8.86	201.2	3.64
1302257	2	1	1	2	57.3	1	0	0	0	7	3.8	4.84	53	8.06	3422	10.95	4.4	137.7	8.86	201.2	3.64
1302415	0	-1	1	2	70	0	0	0	1	6	3.6	5.1	44.1	5.8	2500	10.81	3.9	143	9.3	196.4	3.27
1302415	1	0	-2	2	70	0	0	0	1	6	4.1	5.3	53	3.13	2500	10.64	5.2	140	9.5	201.6	3.64
1302415	2	1	1	2	70	0	0	0	1	6	4	4.86	65.59	8.6	2380	11	6.3	142	9.5	194	3.36
1506130	0	-1	1	0	60	0	0	1	1	3.167	3.3	3.58	45.4	4.599	4000	7.69	2.7	142	7.7	543.9	2.61
1506130	1	0	-2	0	60	0	0	1	1	3.167	2.9	4.74	60.5	7.3	4000	7.69	5	132	8.8	345.7	3.3
1506130	2	1	1	0	60	0	0	1	1	3.167	3.6	5.01	61.8	7.2	4200	9.7	7.2	138	8.9	286	3.5
1616273	0	-1	1	1	50	0	0	0	0	0	4	5.03	45.3	8.6	3000	10.44	2.7	139	9.1	172.4	3.28
1616273	1	0	-2	1	50	0	0	0	0	0	4.1	5.75	53	8.06	200	10.44	5	136	9	214.7	3.28
1616273	2	1	1	1	50	0	0	0	0	0	3.8	5.21	76.8	10.4	2960	10.2	5.4	137	8.7	206	3.49
1504420	0	-1	1	1	59	1	0	0	0	3.5	4.2	5.5	75.7	8.6	2000	9.31	4.2	140	9.1	104.4	3.22
1504420	1	0	-2	1	59	1	0	0	0	3.5	3.8	4.84	53	8.06	200	9.31	4.4	137.7	8.86	201.2	3.64
1504420	2	1	1	1	59	1	0	0	0	3.5	4.4	7.04	83.1	8.9	3500	10.3	6.8	139	9.6	111	3.5
1607208	0	-1	1	0	30	1	0	1	0	2.167	4.1	7.04	79	10.1	5500	11.03	7.6	137	8.7	240.5	3.67
1607208	1	0	-2	0	30	1	0	1	0	2.167	4	5.27	53	8.06	5500	11.03	7.6	138	8.3	202.8	3.42
1607208	2	1	1	0	30	1	0	1	0	2.167	4.4	6.86	91.4	13.1	6300	10.9	7.9	137	8.8	202.5	3.59
1619203	0	-1	1	1	44	1	0	0	1	0	3.8	4.98	58.9	7.7	4000	11.71	7	132	7.6	399.6	4.07
1619203	1	0	-2	1	44	1	0	0	1	0	3.4	5.15	49.7	8.6	4000	11.71	3.3	129	7.7	392.1	4.139
1619203	2	1	1	1	44	1	0	0	1	0	3.3	5.06	53.2	7.7	3180	9.07	5.7	136	7.3	504.7	3.47
1618257	0	-1	1	1	48	0	0	0	0	0	4.2	3.86	38.5	8	4500	10.86	3.9	140	7.5	188.5	4.05
1618257	1	0	-2	1	48	0	0	0	0	0	3.8	4.12	31.5	9.19	4500	10.86	3.6	136	7.8	199.4	4.16
1618257	2	1	1	1	48	0	0	0	0	0	3.9	4.23	41.7	9.5	4200	11.7	4.6	139	7.5	180	4.38
1705875	0	-1	1	1	74	0	0	0	1	0	3.8	4.31	47.8	5.7	4500	10.76	3.6	139	9.1	202.5	3.66
1705875	1	0	-2	1	74	0	0	0	1	0	3.6	5.77	72.09	7.8	4500	10.76	6	136	9.1	191.7	3.75
1705875	2	1	1	1	74	0	0	0	1	0	3.5	7.06	80.4	9	3758	11.1	5.8	134	9.5	187	3.85
1700455	0	-1	1	2	77	1	0	0	0	0	3.7	4.54	51.5	6.1	2000	11.56	3.4	142	8.3	211.7	4.04
1700455	1	0	-2	2	77	1	0	0	0	0	3.9	4.8	78.8	6.8	2000	12.48	5	138	9	171.6	4.32
1700455	2	1	1	2	77	1	0	0	0	0	3.9	3.95	57.8	7.4	2340	12.88	4.6	140	9.6	186.7	4.37
1406795	0	-1	1	2	57.3	1	0	0	0	2.5	3.8	5.14	54.4	10.3	3422	10.95	3.1	141	8.3	226	2.8
1406795	1	0	-2	2	57.3	1	0	0	0	2.5	4	4.84	53	8.06	3422	9.79	4.4	137.7	8.86	201.2	3.64
1406795	2	1	1	2	57.3	1	0	0	0	2.5	3.8	4.84	53	8.06	3773	10.95	4.4	137.7	8.86	201.2	3.64
1710631	0	-1	1	2	39	1	0	0	1	0	4.5	4.83	37.7	6.5	3500	13.6	5.1	142	9.5	165.5	4.38
1710631	1	0	-2	2	39	1	0	0	1	0	3.3	4.55	46.9	6.7	3500	13.11	4.8	137	8.7	172.8	4.28
1710631	2	1	1	2	39	1	0	0	1	0	4.2	4.04	74.09	8.5	4460	12.4	5	140	9.3	221	4.13
1716310	0	-1	1	2	47	1	0	1	1	0	3.2	4.73	42.2	4.7	5500	10.42	3.3	140	8.3	105.8	4.11
1716310	1	0	-2	2	47	1	0	1	1	0	2.9	4.57	53.4	5.5	5500	10.3	4	134	8.3	114	4.2
1716310	2	1	1	2	47	1	0	1	1	0	3.4	4.74	63.9	6.7	4400	10.4	5	134	8.2	207	4.28
1602881	0	-1	1	1	57	1	0	0	1	2.66	3.8	4.32	69.3	6.4	4000	11.83	4.4	137	9.3	83.6	3.54
1602881	1	0	-2	1	57	1	0	0	1	2.66	4	4.63	73	7.8	4000	11.83	4.3	133	9.9	86.1	3.58
1602881	2	1	1	1	57	1	0	0	1	2.66	4.3	4.47	81.4	7.9	4940	12.7	5	133	9.1	101	3.9
1702738	0	-1	1	1	55	0	0	0	0	0	3.4	4.33	30.3	4.099	2500	10.72	2.7	142	8.1	156.1	3.02
1702738	1	0	-2	1	55	0	0	0	0	0	3.5	4.92	53.2	6.5	2500	10.72	4	142	8.4	135.5	3.19
1702738	2	1	1	1	55	0	0	0	0	0	3.8	5.39	46.9	5.5	3360	11.7	3.6	141	8.7	155	3.52
1719711	0	-1	1	1	56	0	0	0	0	0	3.2	4.91	50.7	8.3	1000	8.96	5.8	140	8.9	232.5	3.57
1719711	1	0	-2	1	56	0	0	0	0	0	3.1	6.22	55.5	6.9	1000	8.96	4.8	135	8.7	209.8	3.9
1719711	2	1	1	1	56	0	0	0	0	0	3.8	4.84	53	8.06	3422	10.95	4.4	137.7	8.86	201.2	3.64
1712046	0	-1	1	1	56	1	0	1	0	0	3.7	4	52.6	8.199	6000	8.67	3.9	140	8.6	231.1	3.33
1712046	1	0	-2	1	56	1	0	1	0	0	3.6	3.31	45.4	8.3	200	8.67	2.8	142	8.2	216.4	3.41
1712046	2	1	1	1	56	1	0	1	0	0	3.7	3.35	61.8	8.7	5200	9.1	2.8	138	8.5	219	3.65
1300472	0	-1	1	2	78	1	0	0	1	7	4.09	5.28	52.4	8.21	3000	10.95	5.22	138	11.33	22.3	3.52
1300472	1	0	-2	2	78	1	0	0	1	7	4.4	5.22	53	8.06	3000	10.74	4.3	145	10.9	201.2	3.64
1300472	2	1	1	2	78	1	0	0	1	7	4.2	5.5	85.6	9.3	2340	10.84	3.9	143	9.6	210.1	3.38
1801281	0	-1	1	0	57.3	1	0	0	0	0	4.1	4.38	44.1	10.7	3422	11.39	4.9	146	8.9	182.8	3.62
1801281	1	0	-2	0	57.3	1	0	0	0	0	3.8	4.84	53	8.06	3422	11.39	4.4	137.7	8.86	201.2	3.64
1801281	2	1	1	0	57.3	1	0	0	0	0	4.1	5.37	56.2	11.3	4200	11.91	5.6	143	9	148.2	3.87
1704755	0	-1	1	2	66	1	2	1	1	0	3.8	4.84	70.5	10.48	3500	8.73	4.4	137.7	8.86	183.3	2.99
1704755	1	0	-2	2	66	1	2	1	1	0	2.9	5.14	53	8.06	3500	9.21	4.3	134	8.2	250.6	3.01
1704755	2	1	1	2	66	1	2	1	1	0	3.7	5.74	68.2	6.9	2200	11.89	5.8	141	8.8	232.2	4.12
1804178	0	-1	1	1	53	1	0	0	0	0	4	3.49	45.7	7.9	4000	10.95	4.7	143	8.1	281.2	3.85
1804178	1	0	-2	1	53	1	0	0	0	0	4.1	4.84	53	8.06	4000	10.95	6.6	132	8.3	299.3	4.349
1804178	2	1	1	1	53	1	0	0	0	0	3.8	4.84	53	8.06	3980	10.95	4.4	137.7	8.86	201.2	3.64
1705764	0	-1	1	1	74	1	0	1	1	0	3.7	4.96	28.7	4.3	4500	12.65	1.6	143	8.3	123.5	4
1705764	1	0	-2	1	74	1	0	1	1	0	3.5	5.61	53	8.06	4500	12.65	2.4	139	8.7	201.2	3.64
1705764	2	1	1	1	74	1	0	1	1	0	3.5	5.69	51.3	5.5	4200	11.42	1.9	138	8.7	104.6	3.81
1300467	0	-1	1	2	80	0	0	0	0	5	3.7	6.21	45.9	4.7	1000	11.7	4.3	144	8.4	251.9	3.86
1300467	1	0	-2	2	80	0	0	0	0	5	3.2	5.52	53	8.06	1000	10.95	4.6	140	8.6	201.2	3.64
1300467	2	1	1	2	80	0	0	0	0	5	2.9	3.13	31.7	5.4	1347	11.19	3.7	138	8.1	282.1	3.97
1405898	0	-1	1	2	57.3	0	0	0	0	0	4	4.63	40.7	4.4	3422	10.8	4.9	147	8.4	181	3.55
1405898	1	0	-2	2	57.3	0	0	0	0	0	4	4.04	53	8.06	3422	10.95	5.5	148	8.5	201.2	3.64
1405898	2	1	1	2	57.3	0	0	0	0	0	3.7	4.22	50.7	4.4	2005	11.98	6	143	8.3	130.6	4.15
1615845	0	-1	1	2	52	1	0	0	1	0	3.7	6.15	37.2	6.4	3500	10.7	3.6	143	8.3	187.6	3.75
1615845	1	0	-2	2	52	1	0	0	1	0	3.8	6.75	53	8.06	3500	10.95	5.5	132	8.9	201.2	3.64
1615845	2	1	1	2	52	1	0	0	1	0	3.7	5.59	51.6	8.199	3700	11.02	4.3	139	8.8	134.6	3.53
1412250	0	-1	1	2	63	0	1	0	1	3	3.7	5.06	53	8.06	3000	10.95	4.8	144	7.8	201.2	3.64
1412250	1	0	-2	2	63	0	1	0	1	3	3.1	4.84	53	8.06	3000	10.95	4.4	137.7	8.86	201.2	3.64
1412250	2	1	1	2	63	0	1	0	1	3	3.3	5.21	54.3	7.4	5500	9.96	6.5	137	8.1	263.5	3.52
1300469	0	-1	1	1	56	1	0	0	1	6	3.7	5.44	66.5	7.3	4500	14.42	4	142	9.1	126.2	5.58
1300469	1	0	-2	1	56	1	0	0	1	6	3.4	4.68	81.2	8.19	4500	14.42	7	132	9.3	165.3	5.6
1300469	2	1	1	1	56	1	0	0	1	6	3.2	4.79	74.1	8.2	3600	13.16	5.4	138	8.9	151.2	5.56
1412130	0	-1	1	2	87	0	0	1	1	0	3.9	5.89	64.9	7.3	2000	12.44	7.5	143	10.9	115.9	3.93
1412130	1	0	-2	2	87	0	0	1	1	0	3.9	5.75	53	8.06	2000	10.95	7.1	140	10.2	201.2	3.64
1412130	2	1	1	2	87	0	0	1	1	0	3.9	6.13	74.7	7.6	1760	13.91	6.3	134	10.3	122.6	4.54
1712959	0	-1	1	2	19	0	0	1	0	0	4.3	6.12	51.5	6.2	500	7.4	4.6	143	9.2	131.6	2.52
1712959	1	0	-2	2	19	0	0	1	0	0	4.1	6.7	53	8.06	500	10.95	4.3	138	8.4	201.2	3.64
1712959	2	1	1	2	19	0	0	1	0	0	3.8	5.8	43.3	6.8	2020	7.6	3.8	137	8.6	127.5	7.6
1403339	0	-1	1	0	65	0	0	0	1	5	3.7	5.97	44.6	5	2000	14.28	3.9	144	8.3	163.6	4.49
1403339	1	0	-2	0	65	0	0	0	1	5	3.9	5.88	53	8.06	2000	14.28	8.2	141	8.3	201.2	3.64
1403339	2	1	1	0	65	0	0	0	1	5	3.2	5.29	56.2	6.6	2800	10.32	5.4	141	8.2	174.7	3.35
1405704	0	-1	1	1	67	0	0	0	0	4.5	3.8	4.17	36.2	5.099	3000	8.61	3.6	148	7.5	116.2	2.83
1405704	1	0	-2	1	67	0	0	0	0	4.5	3.7	3.84	53	8.06	3000	8.61	3.6	141	7.2	201.2	3.64
1405704	2	1	1	1	67	0	0	0	0	4.5	3.6	5.18	54	6.8	2920	8.14	4.6	137	6.8	141	2.76
1500077	0	-1	1	2	67	0	1	1	1	2.66	4.2	4.69	30.1	4.8	3500	10.52	2.7	140	9.8	111.3	3.24
1500077	1	0	-2	2	67	0	1	1	1	2.66	4.3	5.29	53	8.06	3500	10.95	4.2	135	9.6	201.2	3.64
1500077	2	1	1	2	67	0	1	1	1	2.66	4	4.83	72.59	7.3	3920	10.93	4.7	135	9.6	106.9	3.36
1404683	0	-1	1	0	59	1	0	1	1	4	3.9	6.24	57	7.2	5000	12.01	3.9	132	8.6	109	4.18
1404683	1	0	-2	0	59	1	0	1	1	4	3.9	6.22	53	8.06	5000	12.01	4.2	130	8.7	201.2	3.64
1404683	2	1	1	0	59	1	0	1	1	4	4	5.26	57.1	8.3	5800	11.1	4.5	130	8.9	112.2	3.85
1500010	0	-1	1	0	58	0	0	0	1	3.66	3.8	5.52	53.5	9.8	4500	9.58	6.3	143	7.3	189.1	3.34
1500010	1	0	-2	0	58	0	0	0	1	3.66	3.4	4.77	53	8.06	4500	9.58	5.6	135	8.5	201.2	3.64
1500010	2	1	1	0	58	0	0	0	1	3.66	3.6	4.93	72.4	16.5	3480	12.2	8.5	137	7.7	207.1	4.45
1512811	0	-1	1	2	57.3	1	0	1	0	0	4.4	5.02	70.4	8.199	3422	11.28	5.1	145	8.3	219.5	3.92
1512811	1	0	-2	2	57.3	1	0	1	0	0	4.4	4.85	53	8.06	3422	10.95	4.5	139	8.3	201.2	3.64
1512811	2	1	1	2	57.3	1	0	1	0	0	4.4	4.86	58.1	7.4	2500	12.29	4.1	141	8.8	226.5	3.94
1713970	0	-1	1	1	44	0	1	1	0	0	4.4	5.77	42.7	9	2300	11.88	4.9	143	9.7	152	3.76
1713970	1	0	-2	1	44	0	1	1	0	0	4.1	6.88	58.1	9.3	2300	11.88	5.1	132	9.1	189.2	3.46
1713970	2	1	1	1	44	0	1	1	0	0	4.1	5.54	69.5	9.1	1060	11.2	5.1	136	8.8	201.7	3.47
1615783	0	-1	1	2	48	1	0	0	1	0	3.6	3.79	40.6	8.06	3500	10.95	3.2	142	7.9	201.2	3.64
1615783	1	0	-2	2	48	1	0	0	1	0	3.5	4.31	53	8.06	3500	11.69	4	133	8.7	267.1	4.07
1615783	2	1	1	2	48	1	0	0	1	0	4	4.83	69.7	7.9	6100	13.6	4.8	135	8.8	210	4.76
1703291	0	-1	1	2	55	0	0	1	0	0	4.3	4.03	56.9	5	3000	11.05	3.6	143	9.3	156	3.73
1703291	1	0	-2	2	55	0	0	1	0	0	4.2	4.99	53	8.06	3000	10.95	5.1	139	9.3	201.2	3.64
1703291	2	1	1	2	55	0	0	1	0	0	4.2	4.37	73.09	6.7	3800	10.43	5.2	141	9.2	164.3	3.42
1705138	0	-1	1	2	71	0	0	1	1	0	3.9	4.44	36.1	5.5	2500	11.9	3.3	143	8.5	254.5	3.78
1705138	1	0	-2	2	71	0	0	1	1	0	3.7	5.95	53	8.06	2500	10.95	4.2	142	8.7	201.2	3.64
1705138	2	1	1	2	71	0	0	1	1	0	3.8	5.39	43	6.9	2880	12.41	3.4	141	8.5	246.3	3.99
1518881	0	-1	1	1	26	1	1	0	0	0	4	5.46	75.9	11.7	3000	11.65	4.3	142	9.1	214.6	3.97
1518881	1	0	-2	1	26	1	1	0	0	0	3.7	6.58	53	8.06	3000	11.65	5.2	142	9.4	201.2	3.64
1518881	2	1	1	1	26	1	1	0	0	0	3.6	6.45	70.4	13.3	2720	10.87	4.1	141	9	145.6	3.73
1710385	0	-1	1	1	53	1	0	1	0	0	3.5	5.14	48.2	7.8	5000	11.08	3.3	139	9	178	3.36
1710385	1	0	-2	1	53	1	0	1	0	0	3.9	4.44	53	8.06	5000	11.08	4.4	142	9.4	201.2	3.64
1710385	2	1	1	1	53	1	0	1	0	0	3.9	4.75	57.3	8.5	3120	10.01	4	140	9.2	164.7	3.09
1702329	0	-1	1	2	65	0	0	0	1	0	3.85	5.28	78.7	8.15	4000	11.93	6.16	134	8.69	211.8	3.94
1702329	1	0	-2	2	65	0	0	0	1	0	3.8	6.44	53	8.06	4000	10.95	6.7	137	8.69	201.2	3.64
1702329	2	1	1	2	65	0	0	0	1	0	3.6	5.71	68.5	7.6	4020	11.6	5.6	141	8.6	197.4	3.82
1609989	0	-1	1	2	58	0	0	0	1	0	3.71	5.71	66.5	5.51	3500	12.52	4.38	139	9.02	298.2	3.89
1609989	1	0	-2	2	58	0	0	0	1	0	3.8	4.1	53	8.06	3500	10.95	4.3	141	9.5	201.2	3.64
1609989	2	1	1	2	58	0	0	0	1	0	3.5	4.63	50.3	7.3	3400	12.61	4.6	138	9.1	249.7	3.88
1500688	0	-1	1	0	65	0	0	0	0	3.5	4.2	4.75	46.1	7.5	2500	9.17	2.8	147	8.4	242.6	2.75
1500688	1	0	-2	0	65	0	0	0	0	3.5	4.1	5.12	53	8.06	2500	9.17	3.3	139	7.8	210.4	3.13
1500688	2	1	1	0	65	0	0	0	0	3.5	3.8	4.05	38.3	7	2480	9.49	2.5	145	7.9	232	2.93
1703365	0	-1	1	1	34	1	0	1	0	0	3.9	6.3	55.4	9	2500	9.63	4.8	149	6.5	186.7	3.1
1703365	1	0	-2	1	34	1	0	1	0	0	4	4.78	53	8.06	2500	9.63	5	146	7.1	201.2	3.64
1703365	2	1	1	1	34	1	0	1	0	0	4.2	6.04	75.1	12.5	3680	10.97	5.9	143	7	164.9	3.6
1502971	0	-1	1	0	62	1	0	0	0	3.167	4.09	4.34	58.2	6.47	2500	14.73	4.27	137	8.5	166.6	4.55
1502971	1	0	-2	0	62	1	0	0	0	3.167	3.8	5.51	53	8.06	2500	14.73	5.1	138	8.3	201.2	3.64
1502971	2	1	1	0	62	1	0	0	0	3.167	3.8	4.96	83	9.4	3600	14.4	6	138	8.3	165.2	4.42
1400159	0	-1	1	0	53	0	0	0	1	2.66	3.7	6.17	62.1	4.9	4000	11.53	4.6	135	8.9	213.9	3.77
1400159	1	0	-2	0	53	0	0	0	1	2.66	3.8	5.74	69.09	6.4	4000	11.53	4.6	123	9.2	234.1	3.84
1400159	2	1	1	0	53	0	0	0	1	2.66	3.4	4.87	51.3	5.4	3820	11.18	5.6	128	8.1	264.9	3.78
1401933	0	-1	1	0	54	1	1	0	0	3.5	4.2	5.14	54.7	8.4	3500	12.4	3.6	143	9.3	239.5	3.65
1401933	1	0	-2	0	54	1	1	0	0	3.5	3.4	6.31	53	8.06	3500	12.4	6.2	138	9.1	201.2	3.64
1401933	2	1	1	0	54	1	1	0	0	3.5	3.9	5.4	58	10	4860	11.69	4.7	135	9.3	219.6	3.45
1503780	0	-1	1	0	43	1	0	1	0	3.5	4.2	6.19	70.9	13.9	6000	11.75	5.8	144	8.9	126.7	3.9
1503780	1	0	-2	0	43	1	0	1	0	3.5	4.4	6.62	53	8.06	6000	11.75	8.4	138	8.8	201.2	3.64
1503780	2	1	1	0	43	1	0	1	0	3.5	4	7.18	119.3	16	6700	10.3	8.7	137	9.4	206	3.67
1604247	0	-1	1	2	78	0	0	1	1	2.33	3.9	4.26	44.5	5.7	3000	11.1	3.8	141	8.8	157.9	3.27
1604247	1	0	-2	2	78	0	0	1	1	2.33	3.8	5.16	53	8.06	3000	10.95	3.5	140	9.4	201.2	3.64
1604247	2	1	1	2	78	0	0	1	1	2.33	3.9	5.09	60.6	7	3180	10.5	4.1	139	9.8	109.8	3.21
1800971	0	-1	1	2	57.3	0	0	1	1	0	3.5	5.34	47.2	5.9	3422	12.39	5.6	144	9.1	200.3	4.23
1800971	1	0	-2	2	57.3	0	0	1	1	0	3.5	5.67	53	8.06	3422	10.95	5.2	140	9.8	201.2	3.64
1800971	2	1	1	2	57.3	0	0	1	1	0	3.3	4.84	50.5	4.3	1000	12.7	4	139	10.7	186	4.34
1716054	0	-1	1	2	52	1	1	1	1	0	3.9	5.19	53	8.06	3000	10.95	4.5	147	8.1	201.2	3.64
1716054	1	0	-2	2	52	1	1	1	1	0	3.7	5.25	49.8	9.3	3000	10.4	4.8	136	8.1	224	3.19
1716054	2	1	1	2	52	1	1	1	1	0	3.8	5.56	53.6	9.5	4040	9.36	5.2	143	7.9	230.4	2.78
1603328	0	-1	1	2	47	0	0	0	1	2.5	3.07	5.32	58.7	8.42	2500	11.24	5.33	139	9.9	243.3	3.89
1603328	1	0	-2	2	47	0	0	0	1	2.5	4	3.9	51.7	9.1	2500	11.66	3	143	9.3	262.8	4.11
1603328	2	1	1	2	47	0	0	0	1	2.5	4.1	7.14	76.8	11	1960	12.58	6.3	143	10	270.7	4.4
1711687	0	-1	1	2	57.3	0	0	0	1	0	3.7	4.32	92.2	3.15	3422	11.39	3.33	133	8.93	188.6	3.68
1711687	1	0	-2	2	57.3	0	0	0	1	0	3.8	4.84	53	8.06	3422	10.95	4.4	137.7	8.86	201.2	3.64
1711687	2	1	1	2	57.3	0	0	0	1	0	3.1	3.84	82	2.6	1140	9.82	4.1	140	7.8	212.8	3.3
1408102	0	-1	1	2	43	1	0	1	0	2.42	4	5.21	69.4	6.6	4000	15.25	7	146	8.9	465.1	5.2
1408102	1	0	-2	2	43	1	0	1	0	2.42	4	6.57	53	8.06	4000	10.95	7.4	141	9.1	201.2	3.64
1408102	2	1	1	2	43	1	0	1	0	2.42	4	5.43	52.9	7.6	3660	16.2	7.1	139	9.5	587	5.28
1502283	0	-1	1	2	82	0	0	1	1	3.33	3.4	3.4	46.5	7.2	3500	11.24	4.8	140	8.5	232.7	3.97
1502283	1	0	-2	2	82	0	0	1	1	3.33	3.7	3.65	53	8.06	3500	10.95	3.1	140	8.9	201.2	3.64
1502283	2	1	1	2	82	0	0	1	1	3.33	3.3	3.89	37.29	9.3	2772	10.65	4.4	137	8.9	198.2	3.81
1400720	0	-1	1	2	73	0	0	0	1	2.25	3.7	4.38	37.2	4.7	500	10.75	3	147	9.3	150.19	3.79
1400720	1	0	-2	2	73	0	0	0	1	2.25	3.5	3.95	53	8.06	500	10.95	2.7	143	8.4	201.2	3.64
1400720	2	1	1	2	73	0	0	0	1	2.25	3.4	3.75	26.9	3.6	940	10.89	2	142	8.7	168.9	3.81
1719747	0	-1	1	2	57.3	1	0	0	0	0	3.8	4.4	75.9	5.3	3422	5.47	4.8	145	8.7	232.4	1.45
1719747	1	0	-2	2	57.3	1	0	0	0	0	3.6	4.21	53	8.06	3422	10.95	5.7	142	8.9	201.2	3.64
1719747	2	1	1	2	57.3	1	0	0	0	0	3.5	4.2	69.8	5.2	3422	5.59	4.9	141	8.6	260.1	1.49
1804038	0	-1	1	2	57.3	1	1	0	0	0	3.58	3.64	50.9	4	3422	12.19	4.36	138	8	311.2	4.13
1804038	1	0	-2	2	57.3	1	1	0	0	0	3.8	5.12	53	8.06	3422	10.95	3.6	134	8.7	201.2	3.64
1804038	2	1	1	2	57.3	1	1	0	0	0	3.6	3.62	69.4	5.099	3422	12.92	4.3	140	8.4	296.3	4.45
1805685	0	-1	1	1	72	1	0	0	0	0	3.2	4.28	51.5	7.85	2000	8.42	3.39	142	7.94	188.6	2.81
1805685	1	0	-2	1	72	1	0	0	0	0	3.5	5.7	53	8.06	2000	8.42	6	141	8.3	251.7	3.45
1805685	2	1	1	1	72	1	0	0	0	0	3.7	6.05	78.4	10.1	2240	11.98	5.7	140	8.9	255.1	3.84
1808082	0	-1	1	2	51	1	0	1	0	0	3.8	4.84	53	8.06	4000	10.95	4.4	140	8.86	201.2	3.64
1808082	1	0	-2	2	51	1	0	1	0	0	3.8	4.7	61.2	15.7	500	8.97	6.1	140	8.8	282.8	3.07
1808082	2	1	1	2	51	1	0	1	0	0	3.1	4.48	48	8.8	1880	8.24	5.2	145	7.7	193.9	2.72
1808687	0	-1	1	2	57.3	1	1	1	0	0	3.8	4.84	53	8.06	3422	10.95	4.4	137.7	8.86	201.2	3.64
1808687	1	0	-2	2	57.3	1	1	1	0	0	3.8	4.84	53	8.06	3422	10.95	4.4	137.7	8.86	201.2	3.64
1808687	2	1	1	2	57.3	1	1	1	0	0	3.5	5.99	74.5	6.7	3270	8.47	5	140	7.2	127.1	3.01
1302741	0	-1	1	2	70	1	1	0	0	0	3.8	4.84	79	10.92	2000	8.41	4.99	137.7	8.86	130.4	3.01
1302741	1	0	-2	2	70	1	1	0	0	0	3.6	4.16	53	8.06	2000	8.41	3.1	143	9.1	201.2	3.64
1302741	2	1	1	2	70	1	1	0	0	0	3.5	4.11	61.7	8.4	2930	9.28	3.3	142	8.9	242	3.31
